# Supplementary material for: The mTORC1/4E-BP1 axis represents a critical signaling node during fibrogenesis
Source: Nat Commun. 2019 Jan 2;10:6. doi: 10.1038/s41467-018-07858-8 (PMC6315032; doi:10.1038/s41467-018-07858-8)
Supplement: Supplementary file 3 — Supplementary Data 1 [file 41467_2018_7858_MOESM3_ESM.xlsx]

## Sheet: Info
Experiment setup
Compound	Affinity matrix	Lysate	Max. Conc. (µM)	Min. Conc. (µM)	No. points in dose response curve
AZD	Lipid Kinobeads	Mixed: HeLa, Jurkat, K-562	10	3e-05	9
CZ415	Lipid Kinobeads	Mixed: HeLa, Jurkat, K-562	10	0.00244	7
AZD	Kinobeads	Mixed: HEK293/K-562/Placenta	10	0.00244	7
CZ415	Kinobeads	Mixed: HEK293/K-562/Placenta	10	0.00244	7
CZ415	Kinobeads	Mixed: HEK293/K-562/Placenta	10	3e-05	9
CZ415	Kinobeads	Mixed: HEK293/K-562/Placenta	10	3e-05	9

## Sheet: Kinobead profiling
pIC50 and pKDapp results from Kinobeads profiling
Protein Name	Alternative Name	Accession No.	Affinity matrix	Compound	No. unique quant. peptides	No. quant. spectra	pIC50	pKD app
AAK1	AAK1	IPI00916402	Kinobeads	AZD8055	32	53	<5.00	<6.00
ABL1	ABL	IPI00221171	Kinobeads	AZD8055	61	92	<5.00	<6.00
ABL2	ARG	IPI00329488	Kinobeads	AZD8055	40	59	<5.00	<6.00
ACVR1	ALK2	IPI00029219	Kinobeads	AZD8055	11	18	<5.00	<6.00
ACVR1B	ALK4, Afg3-like protein 1A	IPI00005732	Kinobeads	AZD8055	13	15	<5.00	<6.00
ACVR2A	ACTR2	IPI00903077	Kinobeads	AZD8055	11	14	<5.00	<6.00
ACVR2B	ACTR2B	IPI00437565	Kinobeads	AZD8055	13	15	<5.00	<6.00
ADCK1	ADCK1	IPI00787836	Kinobeads	AZD8055	11	12	<5.00	<6.00
AKT1	AKT1	IPI00012866	Kinobeads	AZD8055	7	7	<5.00	<6.00
AKT2	AKT2	IPI00012870	Kinobeads	AZD8055	7	7	<5.00	<6.00
ARAF	ARAF	IPI00020578	Kinobeads	AZD8055	6	6	<5.00	<6.00
AURKA	AurA	IPI00298940	Kinobeads	AZD8055	23	35	<5.00	<6.00
AURKB	AurB	IPI00796914	Kinobeads	AZD8055	26	39	<5.00	<6.00
AURKC	AurC	IPI00099756	Kinobeads	AZD8055	3	3	<5.00	<6.00
AXL	AXL	IPI00296992	Kinobeads	AZD8055	23	28	<5.00	<6.00
BCR	BCR	IPI00004497	Kinobeads	AZD8055	48	84	<5.00	<6.00
BMP2K	BIKE	IPI00337426	Kinobeads	AZD8055	32	59	<5.00	<6.00
BMPR1A	BMPR1A	IPI00005731	Kinobeads	AZD8055	11	15	<5.00	<6.00
BMPR1B	BMPR1B	IPI00010862	Kinobeads	AZD8055	7	8	<5.00	<6.00
BMPR2	BMPR2	IPI00783156	Kinobeads	AZD8055	7	7	<5.00	<6.00
BMX	BMX	IPI00020899	Kinobeads	AZD8055	15	16	<5.00	<6.00
BRAF	BRAF	IPI00303797	Kinobeads	AZD8055	20	23	<5.00	<6.00
BRSK1	BRSK1	IPI00148020	Kinobeads	AZD8055	2	2	<5.00	<6.00
BRSK2	BRSK2	IPI00339265	Kinobeads	AZD8055	10	14	<5.00	<6.00
BTK	BTK	IPI00029132	Kinobeads	AZD8055	56	130	<5.00	<6.00
BUB1	BUB1	IPI00783305	Kinobeads	AZD8055	27	35	<5.00	<6.00
CABC1	ADCK3	IPI00176469	Kinobeads	AZD8055	26	45	<5.00	<6.00
CAMK2B	CaMK2b	IPI00221305	Kinobeads	AZD8055	4	5	<5.00	<6.00
CAMK2D	CaMK2d	IPI00828081	Kinobeads	AZD8055	22	64	<5.00	<6.00
CAMK2G	CaMK2g	IPI00908444	Kinobeads	AZD8055	23	48	<5.00	<6.00
CAMKK1	CaMKK1	IPI00792960	Kinobeads	AZD8055	18	21	<5.00	<6.00
CAMKK2	CaMKK2	IPI00290239	Kinobeads	AZD8055	24	35	<5.00	<6.00
CDC2	CDC2	IPI00026689	Kinobeads	AZD8055	19	33	<5.00	<6.00
CDC2L5	CHED	IPI00456970	Kinobeads	AZD8055	5	5	<5.00	<6.00
CDC42BPA	MRCKa	IPI00903296	Kinobeads	AZD8055	15	15	<5.00	<6.00
CDC42BPB	MRCKb	IPI00477763	Kinobeads	AZD8055	13	13	<5.00	<6.00
CDC42BPG	DMPK2	IPI00454910	Kinobeads	AZD8055	3	3	<5.00	<6.00
CDC7	CDC7	IPI00448121	Kinobeads	AZD8055	2	2	<5.00	<6.00
CDK10	CDK10	IPI00014873	Kinobeads	AZD8055	4	4	<5.00	<6.00
CDK2	CDK2	IPI00031681	Kinobeads	AZD8055	28	56	<5.00	<6.00
CDK5	CDK5	IPI00023530	Kinobeads	AZD8055	27	59	<5.00	<6.00
CDK7	CDK7	IPI00000685	Kinobeads	AZD8055	10	10	<5.00	<6.00
CDK8	CDK8	IPI00026791	Kinobeads	AZD8055	3	3	<5.00	<6.00
CDK9	CDK9	IPI00552413	Kinobeads	AZD8055	19	32	<5.00	<6.00
CDKL5	CDKL5	IPI00746301	Kinobeads	AZD8055	8	9	<5.00	<6.00
CHEK1	CHK1	IPI00023664	Kinobeads	AZD8055	23	30	<5.00	<6.00
CHEK2	CHK2	IPI00423156	Kinobeads	AZD8055	24	36	<5.00	<6.00
CHUK	IKKa	IPI00005104	Kinobeads	AZD8055	13	13	<5.00	<6.00
CIT	CRIK	IPI00719285	Kinobeads	AZD8055	46	50	<5.00	<6.00
CLK1	CLK1	IPI00915761	Kinobeads	AZD8055	3	3	<5.00	<6.00
CRKRS	CRK7	IPI00021175	Kinobeads	AZD8055	14	14	<5.00	<6.00
CSF1R	FMS	IPI00011218	Kinobeads	AZD8055	10	10	<5.00	<6.00
CSK	CSK	IPI00013212	Kinobeads	AZD8055	36	104	<5.00	<6.00
CSNK1A1	CK1a	IPI00448798	Kinobeads	AZD8055	15	28	<5.00	<6.00
CSNK1D	CK1d	IPI00011102	Kinobeads	AZD8055	7	10	<5.00	<6.00
CSNK1E	CK1e	IPI00027729	Kinobeads	AZD8055	8	12	<5.00	<6.00
CSNK1G2	CK1g2	IPI00297767	Kinobeads	AZD8055	2	2	<5.00	<6.00
CSNK2A1	CK2a1	IPI00016613	Kinobeads	AZD8055	5	17	<5.00	<6.00
CSNK2A2	CK2a2	IPI00020602	Kinobeads	AZD8055	28	72	<5.00	<6.00
DAPK1	DAPK1	IPI00021250	Kinobeads	AZD8055	15	15	<5.00	<6.00
DAPK3	DAPK3	IPI00015213	Kinobeads	AZD8055	4	4	<5.00	<6.00
DDR1	DDR1	IPI00657861	Kinobeads	AZD8055	26	41	<5.00	<6.00
DSTYK	SgK496	IPI00465346	Kinobeads	AZD8055	7	7	<5.00	<6.00
DYRK1A	DYRK1A	IPI00014344	Kinobeads	AZD8055	19	26	<5.00	<6.00
EGFR	EGFR	IPI00018274	Kinobeads	AZD8055	59	96	<5.00	<6.00
EIF2AK1	HRI	IPI00328149	Kinobeads	AZD8055	12	12	<5.00	<6.00
EIF2AK4	GCN2	IPI00163851	Kinobeads	AZD8055	50	61	<5.00	<6.00
EPHA1	EphA1	IPI00294250	Kinobeads	AZD8055	10	10	<5.00	<6.00
EPHA2	EphA2	IPI00021267	Kinobeads	AZD8055	26	31	<5.00	<6.00
EPHA3	EphA3, EphA6	IPI00298105	Kinobeads	AZD8055	34	37	<5.00	<6.00
EPHA4	EphA4	IPI00008318	Kinobeads	AZD8055	29	36	<5.00	<6.00
EPHA5	EphA5	IPI00008290	Kinobeads	AZD8055	5	5	<5.00	<6.00
EPHA6	EphA6	IPI00783604	Kinobeads	AZD8055	2	2	<5.00	<6.00
EPHA7	EphA7	IPI00016645	Kinobeads	AZD8055	19	21	<5.00	<6.00
EPHB1	EphB1	IPI00008315	Kinobeads	AZD8055	14	15	<5.00	<6.00
EPHB2	EphB2	IPI00021275	Kinobeads	AZD8055	25	30	<5.00	<6.00
EPHB3	EphB3	IPI00289329	Kinobeads	AZD8055	9	9	<5.00	<6.00
EPHB4	EphB4	IPI00289342	Kinobeads	AZD8055	38	57	<5.00	<6.00
EPHB6	EphB6	IPI00005222	Kinobeads	AZD8055	28	36	<5.00	<6.00
ERBB4	HER4/ErbB4	IPI00016371	Kinobeads	AZD8055	4	4	<5.00	<6.00
ERN1	IRE1	IPI00015974	Kinobeads	AZD8055	13	14	<5.00	<6.00
FER	FER	IPI00029263	Kinobeads	AZD8055	55	86	<5.00	<6.00
FES	FES	IPI00294344	Kinobeads	AZD8055	33	38	<5.00	<6.00
FGFR1	FGFR1	IPI00005142	Kinobeads	AZD8055	8	10	<5.00	<6.00
FGFR2	FGFR2	IPI00218424	Kinobeads	AZD8055	12	13	<5.00	<6.00
FGFR3	FGFR3	IPI00220253	Kinobeads	AZD8055	5	6	<5.00	<6.00
FGR	FGR	IPI00016871	Kinobeads	AZD8055	3	3	<5.00	<6.00
FLT4	FLT4	IPI00293565	Kinobeads	AZD8055	21	22	<5.00	<6.00
FRK	FRK	IPI00000885	Kinobeads	AZD8055	14	14	<5.00	<6.00
FYN	FYN	IPI00219012	Kinobeads	AZD8055	30	58	<5.00	<6.00
GAK	GAK	IPI00298949	Kinobeads	AZD8055	78	125	<5.00	<6.00
GSK3A	GSK3A	IPI00292228	Kinobeads	AZD8055	14	26	<5.00	<6.00
GSK3B	GSK3B	IPI00216190	Kinobeads	AZD8055	19	35	<5.00	<6.00
HCK	HCK	IPI00646510	Kinobeads	AZD8055	26	36	<5.00	<6.00
HIPK1	HIPK1	IPI00747261	Kinobeads	AZD8055	7	7	<5.00	<6.00
HIPK2	HIPK2	IPI00289892	Kinobeads	AZD8055	7	7	<5.00	<6.00
HIPK3	HIPK3	IPI00099522	Kinobeads	AZD8055	4	4	<5.00	<6.00
ICK	ICK	IPI00414132	Kinobeads	AZD8055	6	6	<5.00	<6.00
IGF1R	IGF1R	IPI00027232	Kinobeads	AZD8055	36	46	<5.00	<6.00
IKBKB	IKKb	IPI00024709	Kinobeads	AZD8055	10	11	<5.00	<6.00
IKBKE	IKKe	IPI00029045	Kinobeads	AZD8055	19	23	<5.00	<6.00
ILK	ILK	IPI00013219	Kinobeads	AZD8055	3	4	<5.00	<6.00
INSR	INSR	IPI00025803	Kinobeads	AZD8055	42	50	<5.00	<6.00
IRAK1	IRAK1	IPI00293652	Kinobeads	AZD8055	14	16	<5.00	<6.00
IRAK3	IRAK3	IPI00026984	Kinobeads	AZD8055	10	10	<5.00	<6.00
IRAK4	IRAK4	IPI00007641	Kinobeads	AZD8055	35	59	<5.00	<6.00
ITK	ITK	IPI00004566	Kinobeads	AZD8055	14	15	<5.00	<6.00
JAK2	JAK2	IPI00031016	Kinobeads	AZD8055	20	23	<5.00	<6.00
KDR	KDR	IPI00021396	Kinobeads	AZD8055	9	9	<5.00	<6.00
KIAA0999	QSK	IPI00657720	Kinobeads	AZD8055	21	28	<5.00	<6.00
KIAA1804	MLK4	IPI00142487	Kinobeads	AZD8055	20	23	<5.00	<6.00
KIT	KIT	IPI00022296	Kinobeads	AZD8055	17	17	<5.00	<6.00
KSR1	KSR1	IPI00651657	Kinobeads	AZD8055	4	4	<5.00	<6.00
LATS1	LATS1	IPI00005858	Kinobeads	AZD8055	25	30	<5.00	<6.00
LATS2	LATS2	IPI00016690	Kinobeads	AZD8055	2	2	<5.00	<6.00
LIMK1	LIMK1	IPI00291702	Kinobeads	AZD8055	17	18	<5.00	<6.00
LIMK2	LIMK2	IPI00025698	Kinobeads	AZD8055	15	16	<5.00	<6.00
LOC100128443	MAST4	IPI00914890	Kinobeads	AZD8055	8	8	<5.00	<6.00
LRRK2	LRRK2	IPI00175649	Kinobeads	AZD8055	8	8	<5.00	<6.00
LYN	LYN	IPI00298625	Kinobeads	AZD8055	42	71	<5.00	<6.00
MAP2K1	MAP2K1	IPI00219604	Kinobeads	AZD8055	13	20	<5.00	<6.00
MAP2K2	MAP2K2	IPI00003783	Kinobeads	AZD8055	12	17	<5.00	<6.00
MAP2K3	MAP2K3	IPI00218858	Kinobeads	AZD8055	15	18	<5.00	<6.00
MAP2K4	MAP2K4	IPI00024674	Kinobeads	AZD8055	16	23	<5.00	<6.00
MAP2K5	MAP2K5	IPI00158248	Kinobeads	AZD8055	24	42	<5.00	<6.00
MAP2K6	MAP2K6	IPI00003814	Kinobeads	AZD8055	15	22	<5.00	<6.00
MAP3K1	MAP3K1	IPI00855985	Kinobeads	AZD8055	22	26	<5.00	<6.00
MAP3K11	MLK3	IPI00000977	Kinobeads	AZD8055	14	16	<5.00	<6.00
MAP3K15	MAP3K7	IPI00412740	Kinobeads	AZD8055	7	7	<5.00	<6.00
MAP3K2	MAP3K2	IPI00513803	Kinobeads	AZD8055	10	14	<5.00	<6.00
MAP3K3	MAP3K3	IPI00181703	Kinobeads	AZD8055	14	14	<5.00	<6.00
MAP3K4	MAP3K4	IPI00386260	Kinobeads	AZD8055	65	84	<5.00	<6.00
MAP3K5	MAP3K5	IPI00412433	Kinobeads	AZD8055	29	30	<5.00	<6.00
MAP3K6	MAP3K6	IPI00418221	Kinobeads	AZD8055	17	18	<5.00	<6.00
MAP3K7	TAK1	IPI00295738	Kinobeads	AZD8055	16	23	<5.00	<6.00
MAP4K2	GCK	IPI00149094	Kinobeads	AZD8055	19	20	<5.00	<6.00
MAP4K3	KHS2	IPI00217024	Kinobeads	AZD8055	8	11	<5.00	<6.00
MAP4K4	ZC1/HGK	IPI00604647	Kinobeads	AZD8055	36	49	<5.00	<6.00
MAP4K5	KHS1	IPI00294842	Kinobeads	AZD8055	26	32	<5.00	<6.00
MAPK1	Erk2	IPI00003479	Kinobeads	AZD8055	24	95	<5.00	<6.00
MAPK11	p38b	IPI00019473	Kinobeads	AZD8055	4	4	<5.00	<6.00
MAPK14	p38a	IPI00221141	Kinobeads	AZD8055	22	58	<5.00	<6.00
MAPK3	Erk1	IPI00018195	Kinobeads	AZD8055	16	29	<5.00	<6.00
MAPK6	Erk3	IPI00003431	Kinobeads	AZD8055	4	4	<5.00	<6.00
MAPK7	Erk5	IPI00910923	Kinobeads	AZD8055	15	15	<5.00	<6.00
MAPK8	JNK1	IPI00220306	Kinobeads	AZD8055	29	53	<5.00	<6.00
MAPK9	JNK2	IPI00303550	Kinobeads	AZD8055	22	49	<5.00	<6.00
MAPKAPK3	MAPKAPK3	IPI00005777	Kinobeads	AZD8055	4	4	<5.00	<6.00
MAPKAPK5	MAPKAPK5	IPI00160672	Kinobeads	AZD8055	4	4	<5.00	<6.00
MARK1	MARK1	IPI00185037	Kinobeads	AZD8055	17	23	<5.00	<6.00
MARK2	MARK2	IPI00555838	Kinobeads	AZD8055	28	39	<5.00	<6.00
MARK3	MARK3	IPI00183118	Kinobeads	AZD8055	29	37	<5.00	<6.00
MARK4	MARK4	IPI00064797	Kinobeads	AZD8055	13	15	<5.00	<6.00
MAST2	MAST2	IPI00514071	Kinobeads	AZD8055	5	5	<5.00	<6.00
MAST3	MAST3	IPI00028932	Kinobeads	AZD8055	18	20	<5.00	<6.00
MASTL	MASTL	IPI00074258	Kinobeads	AZD8055	6	6	<5.00	<6.00
MELK	MELK	IPI00006471	Kinobeads	AZD8055	23	33	<5.00	<6.00
MERTK	MER	IPI00029756	Kinobeads	AZD8055	17	23	<5.00	<6.00
MET	MET	IPI00294528	Kinobeads	AZD8055	28	39	<5.00	<6.00
MINK1	ZC3/MINK	IPI00166680	Kinobeads	AZD8055	18	21	<5.00	<6.00
MKNK1	MNK1	IPI00304048	Kinobeads	AZD8055	5	6	<5.00	<6.00
MKNK2	MNK2	IPI00396114	Kinobeads	AZD8055	7	8	<5.00	<6.00
MST1R	RON	IPI00030273	Kinobeads	AZD8055	3	3	<5.00	<6.00
MYLK	smMLCK	IPI00791924	Kinobeads	AZD8055	28	32	<5.00	<6.00
MYLK3	CaMLCK	IPI00304648	Kinobeads	AZD8055	5	6	<5.00	<6.00
NEK1	NEK1	IPI00747017	Kinobeads	AZD8055	22	24	<5.00	<6.00
NEK2	NEK2	IPI00021331	Kinobeads	AZD8055	15	19	<5.00	<6.00
NEK3	NEK3	IPI00465101	Kinobeads	AZD8055	11	11	<5.00	<6.00
NEK6	NEK6	IPI00396662	Kinobeads	AZD8055	11	13	<5.00	<6.00
NEK7	NEK7	IPI00152658	Kinobeads	AZD8055	11	15	<5.00	<6.00
NEK9	NEK9	IPI00301609	Kinobeads	AZD8055	50	86	<5.00	<6.00
NLK	NLK	IPI00008237	Kinobeads	AZD8055	13	14	<5.00	<6.00
NTRK1	TRKA	IPI00025076	Kinobeads	AZD8055	14	18	<5.00	<6.00
NUAK1	NuaK1	IPI00028566	Kinobeads	AZD8055	2	2	<5.00	<6.00
OXSR1	OSR1	IPI00010080	Kinobeads	AZD8055	17	20	<5.00	<6.00
PAK4	PAK4	IPI00014068	Kinobeads	AZD8055	32	51	<5.00	<6.00
PCTK1	PCTAIRE1	IPI00910421	Kinobeads	AZD8055	17	20	<5.00	<6.00
PCTK2	PCTAIRE2	IPI00376955	Kinobeads	AZD8055	13	17	<5.00	<6.00
PCTK3	PCTAIRE3	IPI00414292	Kinobeads	AZD8055	6	6	<5.00	<6.00
PDGFRA	PDGFRa	IPI00027721	Kinobeads	AZD8055	2	2	<5.00	<6.00
PDGFRB	PDGFRb	IPI00015902	Kinobeads	AZD8055	9	10	<5.00	<6.00
PDIK1L	CLIK1L	IPI00166098	Kinobeads	AZD8055	4	4	<5.00	<6.00
PDPK1	PDK1	IPI00002538	Kinobeads	AZD8055	22	28	<5.00	<6.00
PFTK1	PFTAIRE1	IPI00165249	Kinobeads	AZD8055	2	2	<5.00	<6.00
PHKG2	PHKg2	IPI00012891	Kinobeads	AZD8055	9	9	<5.00	<6.00
PI4KA	PIK4Ca	IPI00887274	Kinobeads	AZD8055	3	3	<5.00	<6.00
PIM1	PIM1	IPI00005014	Kinobeads	AZD8055	12	15	<5.00	<6.00
PIM2	PIM2	IPI00332692	Kinobeads	AZD8055	8	9	<5.00	<6.00
PIM3	PIM3	IPI00384276	Kinobeads	AZD8055	8	9	<5.00	<6.00
PIP4K2A	PIP5K2A	IPI00009688	Kinobeads	AZD8055	11	18	<5.00	<6.00
PIP4K2B	PIP5K2B	IPI00216470	Kinobeads	AZD8055	7	8	<5.00	<6.00
PIP4K2C	PIP5K2C	IPI00152303	Kinobeads	AZD8055	26	44	<5.00	<6.00
PIP5K3	PIP5K3	IPI00396145	Kinobeads	AZD8055	51	57	<5.00	<6.00
PKMYT1	MYT1	IPI00909627	Kinobeads	AZD8055	15	21	<5.00	<6.00
PKN1	PKN1	IPI00412672	Kinobeads	AZD8055	7	7	<5.00	<6.00
PKN2	PKN2	IPI00002804	Kinobeads	AZD8055	17	21	<5.00	<6.00
PKN3	PKN3	IPI00413780	Kinobeads	AZD8055	11	11	<5.00	<6.00
PLK1	PLK1	IPI00021248	Kinobeads	AZD8055	12	13	<5.00	<6.00
PLK4	PLK4	IPI00410344	Kinobeads	AZD8055	12	14	<5.00	<6.00
PRKAA1	AMPKa1	IPI00410287	Kinobeads	AZD8055	34	81	<5.00	<6.00
PRKAA2	AMPKa2	IPI00307755	Kinobeads	AZD8055	23	38	<5.00	<6.00
PRKCA	PKCa	IPI00385449	Kinobeads	AZD8055	21	27	<5.00	<6.00
PRKCB	PKCb	IPI00219628	Kinobeads	AZD8055	23	29	<5.00	<6.00
PRKCD	PKCd	IPI00329236	Kinobeads	AZD8055	26	27	<5.00	<6.00
PRKCI	PKCi	IPI00016639	Kinobeads	AZD8055	4	4	<5.00	<6.00
PRKCQ	PKCt	IPI00029196	Kinobeads	AZD8055	36	51	<5.00	<6.00
PRKCZ	PKCz	IPI00013749	Kinobeads	AZD8055	7	7	<5.00	<6.00
PRKD1	PKD1	IPI00782950	Kinobeads	AZD8055	13	18	<5.00	<6.00
PRKD2	PKD2	IPI00009334	Kinobeads	AZD8055	25	33	<5.00	<6.00
PRKD3	PKD3	IPI00015538	Kinobeads	AZD8055	15	18	<5.00	<6.00
PRKG1	PKG1	IPI00436355	Kinobeads	AZD8055	38	46	<5.00	<6.00
PRKX	PRKX	IPI00020904	Kinobeads	AZD8055	12	13	<5.00	<6.00
PTK2	FAK	IPI00413961	Kinobeads	AZD8055	69	122	<5.00	<6.00
PTK2B	PYK2	IPI00029702	Kinobeads	AZD8055	81	149	<5.00	<6.00
RIOK2	RIOK2	IPI00306406	Kinobeads	AZD8055	28	36	<5.00	<6.00
RIPK2	RIPK2	IPI00021917	Kinobeads	AZD8055	23	38	<5.00	<6.00
ROCK2	ROCK2	IPI00307155	Kinobeads	AZD8055	2	2	<5.00	<6.00
RPS6KA1	RSK3	IPI00477982	Kinobeads	AZD8055	31	63	<5.00	<6.00
RPS6KA2	RSK1	IPI00478653	Kinobeads	AZD8055	2	2	<5.00	<6.00
RPS6KA3	RSK2	IPI00020898	Kinobeads	AZD8055	31	53	<5.00	<6.00
RPS6KA4	MSK2	IPI00022536	Kinobeads	AZD8055	29	37	<5.00	<6.00
RPS6KA5	MSK1	IPI00335101	Kinobeads	AZD8055	28	40	<5.00	<6.00
RPS6KA6	RSK4	IPI00007123	Kinobeads	AZD8055	3	3	<5.00	<6.00
RPS6KB1	p70S6K	IPI00216132	Kinobeads	AZD8055	5	5	<5.00	<6.00
SGK3	SGK3	IPI00655852	Kinobeads	AZD8055	8	9	<5.00	<6.00
SIK2	QIK	IPI00465291	Kinobeads	AZD8055	25	39	<5.00	<6.00
SLK	SLK	IPI00022827	Kinobeads	AZD8055	85	125	<5.00	<6.00
SNRK	SNRK	IPI00470811	Kinobeads	AZD8055	4	4	<5.00	<6.00
SRC	SRC	IPI00328867	Kinobeads	AZD8055	18	24	<5.00	<6.00
STK10	LOK	IPI00304742	Kinobeads	AZD8055	49	75	<5.00	<6.00
STK11	LKB1	IPI00219072	Kinobeads	AZD8055	4	5	<5.00	<6.00
STK16	MPSK1	IPI00915837	Kinobeads	AZD8055	13	17	<5.00	<6.00
STK17A	DRAK1, SgK085	IPI00646659	Kinobeads	AZD8055	8	10	<5.00	<6.00
STK17B	DRAK2	IPI00916930	Kinobeads	AZD8055	8	12	<5.00	<6.00
STK3	MST2	IPI00411984	Kinobeads	AZD8055	13	17	<5.00	<6.00
STK33	STK33	IPI00302351	Kinobeads	AZD8055	24	28	<5.00	<6.00
STK35	CLIK1	IPI00291457	Kinobeads	AZD8055	3	3	<5.00	<6.00
STK38	NDR1	IPI00027251	Kinobeads	AZD8055	8	10	<5.00	<6.00
STK38L	NDR2	IPI00237011	Kinobeads	AZD8055	3	3	<5.00	<6.00
STK39	STLK3	IPI00004363	Kinobeads	AZD8055	10	11	<5.00	<6.00
STK4	MST1	IPI00011488	Kinobeads	AZD8055	16	28	<5.00	<6.00
STRADA	STLK5	IPI00300700	Kinobeads	AZD8055	4	5	<5.00	<6.00
SYK	SYK	IPI00018597	Kinobeads	AZD8055	27	31	<5.00	<6.00
TAOK1	TAO1	IPI00002232	Kinobeads	AZD8055	3	3	<5.00	<6.00
TAOK2	TAO2	IPI00465168	Kinobeads	AZD8055	6	7	<5.00	<6.00
TAOK3	TAO3	IPI00410485	Kinobeads	AZD8055	10	11	<5.00	<6.00
TBK1	TBK1	IPI00293613	Kinobeads	AZD8055	55	99	<5.00	<6.00
TEC	TEC	IPI00000878	Kinobeads	AZD8055	49	73	<5.00	<6.00
TEK	TIE2	IPI00412829	Kinobeads	AZD8055	14	15	<5.00	<6.00
TESK1	TESK1	IPI00018182	Kinobeads	AZD8055	4	5	<5.00	<6.00
TESK2	TESK2	IPI00102677	Kinobeads	AZD8055	13	14	<5.00	<6.00
TGFBR1	TGFbR1	IPI00005733	Kinobeads	AZD8055	21	33	<5.00	<6.00
TGFBR2	TGFbR2	IPI00164934	Kinobeads	AZD8055	16	16	<5.00	<6.00
TNIK	ZC2/TNIK	IPI00514275	Kinobeads	AZD8055	33	48	<5.00	<6.00
TNK1	TNK1	IPI00022633	Kinobeads	AZD8055	20	24	<5.00	<6.00
TNK2	ACK	IPI00552750	Kinobeads	AZD8055	17	23	<5.00	<6.00
TP53RK	PRPK	IPI00290305	Kinobeads	AZD8055	6	7	<5.00	<6.00
TTK	TTK	IPI00151170	Kinobeads	AZD8055	19	23	<5.00	<6.00
TYRO3	TYRO3	IPI00030887	Kinobeads	AZD8055	3	3	<5.00	<6.00
ULK1	ULK1	IPI00289357	Kinobeads	AZD8055	12	13	<5.00	<6.00
ULK3	ULK3	IPI00910978	Kinobeads	AZD8055	27	52	<5.00	<6.00
WEE1	Wee1, Wee1B	IPI00025830	Kinobeads	AZD8055	34	46	<5.00	<6.00
YES1	YES	IPI00013981	Kinobeads	AZD8055	17	36	<5.00	<6.00
ZAK	ZAK	IPI00329638	Kinobeads	AZD8055	18	25	<5.00	<6.00
AAK1	AAK1	IPI00916402	Kinobeads	CZ415	24	42	<5.00	<6.00
ABL1	ABL	IPI00221171	Kinobeads	CZ415	57	92	<5.00	<6.00
ABL2	ARG	IPI00329488	Kinobeads	CZ415	45	61	<5.00	<6.00
ACVR1	ALK2	IPI00029219	Kinobeads	CZ415	14	18	<5.00	<6.00
ACVR1B	ALK4, Afg3-like protein 1A	IPI00005732	Kinobeads	CZ415	10	12	<5.00	<6.00
ACVR2A	ACTR2	IPI00903077	Kinobeads	CZ415	11	14	<5.00	<6.00
ACVR2B	ACTR2B	IPI00437565	Kinobeads	CZ415	13	16	<5.00	<6.00
ACVRL1	ALK1	IPI00784262	Kinobeads	CZ415	3	3	<5.00	<6.00
ADCK1	ADCK1	IPI00787836	Kinobeads	CZ415	14	14	<5.00	<6.00
ADCK4	ADCK4	IPI00647707	Kinobeads	CZ415	2	2	<5.00	<6.00
AKT1	AKT1	IPI00012866	Kinobeads	CZ415	4	5	<5.00	<6.00
AKT2	AKT2	IPI00012870	Kinobeads	CZ415	5	5	<5.00	<6.00
ARAF	ARAF	IPI00020578	Kinobeads	CZ415	6	6	<5.00	<6.00
AURKA	AurA	IPI00298940	Kinobeads	CZ415	24	34	<5.00	<6.00
AURKB	AurB	IPI00796914	Kinobeads	CZ415	25	39	<5.00	<6.00
AXL	AXL	IPI00296992	Kinobeads	CZ415	24	29	<5.00	<6.00
BCR	BCR	IPI00004497	Kinobeads	CZ415	52	89	<5.00	<6.00
BMP2K	BIKE	IPI00337426	Kinobeads	CZ415	30	59	<5.00	<6.00
BMPR1A	BMPR1A	IPI00005731	Kinobeads	CZ415	13	18	<5.00	<6.00
BMPR1B	BMPR1B	IPI00010862	Kinobeads	CZ415	9	11	<5.00	<6.00
BMPR2	BMPR2	IPI00783156	Kinobeads	CZ415	10	10	<5.00	<6.00
BMX	BMX	IPI00020899	Kinobeads	CZ415	15	15	<5.00	<6.00
BRAF	BRAF	IPI00303797	Kinobeads	CZ415	22	32	<5.00	<6.00
BRSK1	BRSK1	IPI00148020	Kinobeads	CZ415	2	2	<5.00	<6.00
BRSK2	BRSK2	IPI00339265	Kinobeads	CZ415	9	14	<5.00	<6.00
BTK	BTK	IPI00029132	Kinobeads	CZ415	59	134	<5.00	<6.00
BUB1	BUB1	IPI00783305	Kinobeads	CZ415	22	29	<5.00	<6.00
CABC1	ADCK3	IPI00176469	Kinobeads	CZ415	26	45	<5.00	<6.00
CAMK1D	CaMK1d	IPI00170508	Kinobeads	CZ415	2	2	<5.00	<6.00
CAMK2B	CaMK2b	IPI00221305	Kinobeads	CZ415	6	8	<5.00	<6.00
CAMK2D	CaMK2d	IPI00828081	Kinobeads	CZ415	25	68	<5.00	<6.00
CAMK2G	CaMK2g	IPI00908444	Kinobeads	CZ415	20	47	<5.00	<6.00
CAMKK1	CaMKK1	IPI00792960	Kinobeads	CZ415	18	19	<5.00	<6.00
CAMKK2	CaMKK2	IPI00290239	Kinobeads	CZ415	24	40	<5.00	<6.00
CDC2	CDC2	IPI00026689	Kinobeads	CZ415	19	33	<5.00	<6.00
CDC2L5	CHED	IPI00456970	Kinobeads	CZ415	2	2	<5.00	<6.00
CDC42BPA	MRCKa	IPI00903296	Kinobeads	CZ415	7	7	<5.00	<6.00
CDC42BPB	MRCKb	IPI00477763	Kinobeads	CZ415	15	15	<5.00	<6.00
CDC7	CDC7	IPI00448121	Kinobeads	CZ415	3	3	<5.00	<6.00
CDK10	CDK10	IPI00014873	Kinobeads	CZ415	3	3	<5.00	<6.00
CDK2	CDK2	IPI00031681	Kinobeads	CZ415	25	52	<5.00	<6.00
CDK5	CDK5	IPI00023530	Kinobeads	CZ415	29	56	<5.00	<6.00
CDK7	CDK7	IPI00000685	Kinobeads	CZ415	9	9	<5.00	<6.00
CDK8	CDK8	IPI00026791	Kinobeads	CZ415	3	3	<5.00	<6.00
CDK9	CDK9	IPI00552413	Kinobeads	CZ415	20	33	<5.00	<6.00
CDKL5	CDKL5	IPI00746301	Kinobeads	CZ415	5	5	<5.00	<6.00
CHEK1	CHK1	IPI00023664	Kinobeads	CZ415	22	29	<5.00	<6.00
CHEK2	CHK2	IPI00423156	Kinobeads	CZ415	21	29	<5.00	<6.00
CHUK	IKKa	IPI00005104	Kinobeads	CZ415	9	9	<5.00	<6.00
CIT	CRIK	IPI00719285	Kinobeads	CZ415	46	47	<5.00	<6.00
CLK1	CLK1	IPI00915761	Kinobeads	CZ415	3	3	<5.00	<6.00
CRKRS	CRK7	IPI00021175	Kinobeads	CZ415	7	8	<5.00	<6.00
CSF1R	FMS	IPI00011218	Kinobeads	CZ415	8	9	<5.00	<6.00
CSK	CSK	IPI00013212	Kinobeads	CZ415	40	104	<5.00	<6.00
CSNK1A1	CK1a	IPI00448798	Kinobeads	CZ415	15	27	<5.00	<6.00
CSNK1D	CK1d	IPI00011102	Kinobeads	CZ415	7	9	<5.00	<6.00
CSNK1E	CK1e	IPI00027729	Kinobeads	CZ415	8	12	<5.00	<6.00
CSNK1G3	CK1g3	IPI00218437	Kinobeads	CZ415	4	4	<5.00	<6.00
CSNK2A1	CK2a1	IPI00016613	Kinobeads	CZ415	24	63	<5.00	<6.00
CSNK2A2	CK2a2	IPI00020602	Kinobeads	CZ415	29	70	<5.00	<6.00
DAPK1	DAPK1	IPI00021250	Kinobeads	CZ415	13	13	<5.00	<6.00
DAPK3	DAPK3	IPI00015213	Kinobeads	CZ415	3	3	<5.00	<6.00
DDR1	DDR1	IPI00657861	Kinobeads	CZ415	23	34	<5.00	<6.00
DDR2	DDR2	IPI00004409	Kinobeads	CZ415	3	3	<5.00	<6.00
DSTYK	SgK496	IPI00465346	Kinobeads	CZ415	5	5	<5.00	<6.00
DYRK1A	DYRK1A	IPI00014344	Kinobeads	CZ415	22	28	<5.00	<6.00
EGFR	EGFR	IPI00018274	Kinobeads	CZ415	52	85	<5.00	<6.00
EIF2AK1	HRI	IPI00328149	Kinobeads	CZ415	12	12	<5.00	<6.00
EIF2AK2	PKR	IPI00019463	Kinobeads	CZ415	2	2	<5.00	<6.00
EIF2AK4	GCN2	IPI00163851	Kinobeads	CZ415	56	64	<5.00	<6.00
EPHA1	EphA1	IPI00294250	Kinobeads	CZ415	5	5	<5.00	<6.00
EPHA2	EphA2	IPI00021267	Kinobeads	CZ415	28	33	<5.00	<6.00
EPHA3	EphA3, EphA6	IPI00298105	Kinobeads	CZ415	35	38	<5.00	<6.00
EPHA4	EphA4	IPI00008318	Kinobeads	CZ415	28	34	<5.00	<6.00
EPHA5	EphA5	IPI00008290	Kinobeads	CZ415	4	4	<5.00	<6.00
EPHA6	EphA6	IPI00783604	Kinobeads	CZ415	2	2	<5.00	<6.00
EPHA7	EphA7	IPI00016645	Kinobeads	CZ415	20	20	<5.00	<6.00
EPHB1	EphB1	IPI00008315	Kinobeads	CZ415	13	13	<5.00	<6.00
EPHB2	EphB2	IPI00021275	Kinobeads	CZ415	25	29	<5.00	<6.00
EPHB3	EphB3	IPI00289329	Kinobeads	CZ415	6	6	<5.00	<6.00
EPHB4	EphB4	IPI00289342	Kinobeads	CZ415	40	57	<5.00	<6.00
EPHB6	EphB6	IPI00005222	Kinobeads	CZ415	31	40	<5.00	<6.00
ERBB4	HER4/ErbB4	IPI00016371	Kinobeads	CZ415	3	3	<5.00	<6.00
ERN1	IRE1	IPI00015974	Kinobeads	CZ415	12	13	<5.00	<6.00
FER	FER	IPI00029263	Kinobeads	CZ415	53	83	<5.00	<6.00
FES	FES	IPI00294344	Kinobeads	CZ415	29	33	<5.00	<6.00
FGFR1	FGFR1	IPI00005142	Kinobeads	CZ415	12	14	<5.00	<6.00
FGFR2	FGFR2	IPI00218424	Kinobeads	CZ415	10	10	<5.00	<6.00
FGFR3	FGFR3	IPI00220253	Kinobeads	CZ415	4	4	<5.00	<6.00
FGR	FGR	IPI00016871	Kinobeads	CZ415	4	4	<5.00	<6.00
FLT4	FLT4	IPI00293565	Kinobeads	CZ415	22	24	<5.00	<6.00
FRK	FRK	IPI00000885	Kinobeads	CZ415	12	12	<5.00	<6.00
FYN	FYN	IPI00219012	Kinobeads	CZ415	37	62	<5.00	<6.00
GAK	GAK	IPI00298949	Kinobeads	CZ415	76	130	<5.00	<6.00
GSK3A	GSK3A	IPI00292228	Kinobeads	CZ415	12	24	<5.00	<6.00
GSK3B	GSK3B	IPI00216190	Kinobeads	CZ415	19	31	<5.00	<6.00
HCK	HCK	IPI00646510	Kinobeads	CZ415	25	33	<5.00	<6.00
HIPK1	HIPK1	IPI00747261	Kinobeads	CZ415	7	8	<5.00	<6.00
HIPK2	HIPK2	IPI00289892	Kinobeads	CZ415	8	9	<5.00	<6.00
HIPK3	HIPK3	IPI00099522	Kinobeads	CZ415	4	4	<5.00	<6.00
ICK	ICK	IPI00414132	Kinobeads	CZ415	8	8	<5.00	<6.00
IGF1R	IGF1R	IPI00027232	Kinobeads	CZ415	36	46	<5.00	<6.00
IKBKB	IKKb	IPI00024709	Kinobeads	CZ415	10	10	<5.00	<6.00
IKBKE	IKKe	IPI00029045	Kinobeads	CZ415	16	18	<5.00	<6.00
ILK	ILK	IPI00013219	Kinobeads	CZ415	2	2	<5.00	<6.00
INSR	INSR	IPI00025803	Kinobeads	CZ415	42	55	<5.00	<6.00
IRAK1	IRAK1	IPI00293652	Kinobeads	CZ415	13	15	<5.00	<6.00
IRAK3	IRAK3	IPI00026984	Kinobeads	CZ415	10	11	<5.00	<6.00
IRAK4	IRAK4	IPI00007641	Kinobeads	CZ415	31	52	<5.00	<6.00
ITK	ITK	IPI00004566	Kinobeads	CZ415	13	14	<5.00	<6.00
JAK2	JAK2	IPI00031016	Kinobeads	CZ415	17	17	<5.00	<6.00
KDR	KDR	IPI00021396	Kinobeads	CZ415	4	4	<5.00	<6.00
KIAA0999	QSK	IPI00657720	Kinobeads	CZ415	23	29	<5.00	<6.00
KIAA1804	MLK4	IPI00142487	Kinobeads	CZ415	20	22	<5.00	<6.00
KIT	KIT	IPI00022296	Kinobeads	CZ415	17	17	<5.00	<6.00
KSR1	KSR1	IPI00651657	Kinobeads	CZ415	3	3	<5.00	<6.00
LATS1	LATS1	IPI00005858	Kinobeads	CZ415	21	29	<5.00	<6.00
LIMK1	LIMK1	IPI00291702	Kinobeads	CZ415	12	12	<5.00	<6.00
LIMK2	LIMK2	IPI00025698	Kinobeads	CZ415	16	17	<5.00	<6.00
LOC100128443	MAST4	IPI00914890	Kinobeads	CZ415	9	9	<5.00	<6.00
LRRK2	LRRK2	IPI00175649	Kinobeads	CZ415	6	6	<5.00	<6.00
LYN	LYN	IPI00298625	Kinobeads	CZ415	43	77	<5.00	<6.00
MAP2K1	MAP2K1	IPI00219604	Kinobeads	CZ415	15	23	<5.00	<6.00
MAP2K2	MAP2K2	IPI00003783	Kinobeads	CZ415	14	23	<5.00	<6.00
MAP2K3	MAP2K3	IPI00218858	Kinobeads	CZ415	14	17	<5.00	<6.00
MAP2K4	MAP2K4	IPI00024674	Kinobeads	CZ415	16	23	<5.00	<6.00
MAP2K5	MAP2K5	IPI00158248	Kinobeads	CZ415	21	35	<5.00	<6.00
MAP2K6	MAP2K6	IPI00003814	Kinobeads	CZ415	18	23	<5.00	<6.00
MAP3K1	MAP3K1	IPI00855985	Kinobeads	CZ415	21	26	<5.00	<6.00
MAP3K10	MLK2	IPI00295401	Kinobeads	CZ415	2	2	<5.00	<6.00
MAP3K11	MLK3	IPI00000977	Kinobeads	CZ415	18	22	<5.00	<6.00
MAP3K15	MAP3K7	IPI00412740	Kinobeads	CZ415	3	3	<5.00	<6.00
MAP3K2	MAP3K2	IPI00513803	Kinobeads	CZ415	12	16	<5.00	<6.00
MAP3K3	MAP3K3	IPI00181703	Kinobeads	CZ415	13	13	<5.00	<6.00
MAP3K4	MAP3K4	IPI00386260	Kinobeads	CZ415	58	72	<5.00	<6.00
MAP3K5	MAP3K5	IPI00412433	Kinobeads	CZ415	26	26	<5.00	<6.00
MAP3K6	MAP3K6	IPI00418221	Kinobeads	CZ415	16	17	<5.00	<6.00
MAP3K7	TAK1	IPI00295738	Kinobeads	CZ415	15	24	<5.00	<6.00
MAP4K2	GCK	IPI00149094	Kinobeads	CZ415	18	18	<5.00	<6.00
MAP4K3	KHS2	IPI00217024	Kinobeads	CZ415	10	13	<5.00	<6.00
MAP4K4	ZC1/HGK	IPI00604647	Kinobeads	CZ415	29	40	<5.00	<6.00
MAP4K5	KHS1	IPI00294842	Kinobeads	CZ415	25	33	<5.00	<6.00
MAPK1	Erk2	IPI00003479	Kinobeads	CZ415	27	101	<5.00	<6.00
MAPK11	p38b	IPI00019473	Kinobeads	CZ415	3	3	<5.00	<6.00
MAPK14	p38a	IPI00221141	Kinobeads	CZ415	22	52	<5.00	<6.00
MAPK3	Erk1	IPI00018195	Kinobeads	CZ415	18	27	<5.00	<6.00
MAPK6	Erk3	IPI00003431	Kinobeads	CZ415	5	5	<5.00	<6.00
MAPK7	Erk5	IPI00910923	Kinobeads	CZ415	12	12	<5.00	<6.00
MAPK8	JNK1	IPI00220306	Kinobeads	CZ415	15	27	<5.00	<6.00
MAPK9	JNK2	IPI00303550	Kinobeads	CZ415	23	45	<5.00	<6.00
MAPKAPK3	MAPKAPK3	IPI00005777	Kinobeads	CZ415	4	5	<5.00	<6.00
MAPKAPK5	MAPKAPK5	IPI00160672	Kinobeads	CZ415	5	5	<5.00	<6.00
MARK1	MARK1	IPI00185037	Kinobeads	CZ415	12	17	<5.00	<6.00
MARK2	MARK2	IPI00555838	Kinobeads	CZ415	30	41	<5.00	<6.00
MARK3	MARK3	IPI00183118	Kinobeads	CZ415	22	29	<5.00	<6.00
MARK4	MARK4	IPI00064797	Kinobeads	CZ415	11	12	<5.00	<6.00
MAST2	MAST2	IPI00514071	Kinobeads	CZ415	3	3	<5.00	<6.00
MAST3	MAST3	IPI00028932	Kinobeads	CZ415	17	18	<5.00	<6.00
MASTL	MASTL	IPI00074258	Kinobeads	CZ415	5	5	<5.00	<6.00
MELK	MELK	IPI00006471	Kinobeads	CZ415	21	29	<5.00	<6.00
MERTK	MER	IPI00029756	Kinobeads	CZ415	12	17	<5.00	<6.00
MET	MET	IPI00294528	Kinobeads	CZ415	28	37	<5.00	<6.00
MINK1	ZC3/MINK	IPI00166680	Kinobeads	CZ415	19	22	<5.00	<6.00
MKNK1	MNK1	IPI00304048	Kinobeads	CZ415	4	5	<5.00	<6.00
MKNK2	MNK2	IPI00396114	Kinobeads	CZ415	7	8	<5.00	<6.00
MST1R	RON	IPI00030273	Kinobeads	CZ415	2	2	<5.00	<6.00
MYLK	smMLCK	IPI00791924	Kinobeads	CZ415	25	28	<5.00	<6.00
MYLK3	CaMLCK	IPI00304648	Kinobeads	CZ415	6	7	<5.00	<6.00
NEK1	NEK1	IPI00747017	Kinobeads	CZ415	20	21	<5.00	<6.00
NEK2	NEK2	IPI00021331	Kinobeads	CZ415	17	19	<5.00	<6.00
NEK3	NEK3	IPI00465101	Kinobeads	CZ415	10	11	<5.00	<6.00
NEK6	NEK6	IPI00396662	Kinobeads	CZ415	9	11	<5.00	<6.00
NEK7	NEK7	IPI00152658	Kinobeads	CZ415	10	17	<5.00	<6.00
NEK9	NEK9	IPI00301609	Kinobeads	CZ415	48	91	<5.00	<6.00
NLK	NLK	IPI00008237	Kinobeads	CZ415	9	9	<5.00	<6.00
NTRK1	TRKA	IPI00025076	Kinobeads	CZ415	14	20	<5.00	<6.00
OXSR1	OSR1	IPI00010080	Kinobeads	CZ415	17	20	<5.00	<6.00
PAK4	PAK4	IPI00014068	Kinobeads	CZ415	28	49	<5.00	<6.00
PCTK1	PCTAIRE1	IPI00910421	Kinobeads	CZ415	16	19	<5.00	<6.00
PCTK2	PCTAIRE2	IPI00376955	Kinobeads	CZ415	13	18	<5.00	<6.00
PCTK3	PCTAIRE3	IPI00414292	Kinobeads	CZ415	3	3	<5.00	<6.00
PDGFRB	PDGFRb	IPI00015902	Kinobeads	CZ415	9	9	<5.00	<6.00
PDIK1L	CLIK1L	IPI00166098	Kinobeads	CZ415	3	3	<5.00	<6.00
PDPK1	PDK1	IPI00002538	Kinobeads	CZ415	23	26	<5.00	<6.00
PFTK1	PFTAIRE1	IPI00165249	Kinobeads	CZ415	2	2	<5.00	<6.00
PHKG2	PHKg2	IPI00012891	Kinobeads	CZ415	8	8	<5.00	<6.00
PIK3C2B	PIK3C2b	IPI00292056	Kinobeads	CZ415	3	3	<5.00	<6.00
PIM1	PIM1	IPI00005014	Kinobeads	CZ415	13	16	<5.00	<6.00
PIM2	PIM2	IPI00332692	Kinobeads	CZ415	7	8	<5.00	<6.00
PIM3	PIM3	IPI00384276	Kinobeads	CZ415	6	6	<5.00	<6.00
PIP4K2A	PIP5K2A	IPI00009688	Kinobeads	CZ415	12	18	<5.00	<6.00
PIP4K2B	PIP5K2B	IPI00216470	Kinobeads	CZ415	6	9	<5.00	<6.00
PIP4K2C	PIP5K2C	IPI00152303	Kinobeads	CZ415	23	39	<5.00	<6.00
PIP5K3	PIP5K3	IPI00396145	Kinobeads	CZ415	46	49	<5.00	<6.00
PKMYT1	MYT1	IPI00909627	Kinobeads	CZ415	15	25	<5.00	<6.00
PKN1	PKN1	IPI00412672	Kinobeads	CZ415	4	5	<5.00	<6.00
PKN2	PKN2	IPI00002804	Kinobeads	CZ415	17	24	<5.00	<6.00
PKN3	PKN3	IPI00413780	Kinobeads	CZ415	16	16	<5.00	<6.00
PLK1	PLK1	IPI00021248	Kinobeads	CZ415	12	12	<5.00	<6.00
PLK4	PLK4	IPI00410344	Kinobeads	CZ415	12	14	<5.00	<6.00
PRKAA1	AMPKa1	IPI00410287	Kinobeads	CZ415	33	81	<5.00	<6.00
PRKAA2	AMPKa2	IPI00307755	Kinobeads	CZ415	24	44	<5.00	<6.00
PRKACB	PKACb, SgK494	IPI00376119	Kinobeads	CZ415	2	2	<5.00	<6.00
PRKCA	PKCa	IPI00385449	Kinobeads	CZ415	23	33	<5.00	<6.00
PRKCB	PKCb	IPI00219628	Kinobeads	CZ415	19	28	<5.00	<6.00
PRKCD	PKCd	IPI00329236	Kinobeads	CZ415	20	20	<5.00	<6.00
PRKCI	PKCi	IPI00016639	Kinobeads	CZ415	5	5	<5.00	<6.00
PRKCQ	PKCt	IPI00029196	Kinobeads	CZ415	32	48	<5.00	<6.00
PRKCZ	PKCz	IPI00013749	Kinobeads	CZ415	2	2	<5.00	<6.00
PRKD1	PKD1	IPI00782950	Kinobeads	CZ415	10	13	<5.00	<6.00
PRKD2	PKD2	IPI00009334	Kinobeads	CZ415	22	32	<5.00	<6.00
PRKD3	PKD3	IPI00015538	Kinobeads	CZ415	16	21	<5.00	<6.00
PRKG1	PKG1	IPI00436355	Kinobeads	CZ415	41	54	<5.00	<6.00
PRKX	PRKX	IPI00020904	Kinobeads	CZ415	7	7	<5.00	<6.00
PTK2	FAK	IPI00413961	Kinobeads	CZ415	67	122	<5.00	<6.00
PTK2B	PYK2	IPI00029702	Kinobeads	CZ415	77	130	<5.00	<6.00
RIOK2	RIOK2	IPI00306406	Kinobeads	CZ415	23	31	<5.00	<6.00
RIPK2	RIPK2	IPI00021917	Kinobeads	CZ415	26	47	<5.00	<6.00
RNASEL	RNAseL	IPI00015864	Kinobeads	CZ415	3	3	<5.00	<6.00
RPS6KA1	RSK3	IPI00477982	Kinobeads	CZ415	30	57	<5.00	<6.00
RPS6KA2	RSK1	IPI00478653	Kinobeads	CZ415	3	3	<5.00	<6.00
RPS6KA3	RSK2	IPI00020898	Kinobeads	CZ415	30	51	<5.00	<6.00
RPS6KA4	MSK2	IPI00022536	Kinobeads	CZ415	31	39	<5.00	<6.00
RPS6KA5	MSK1	IPI00335101	Kinobeads	CZ415	27	32	<5.00	<6.00
RPS6KA6	RSK4	IPI00007123	Kinobeads	CZ415	4	4	<5.00	<6.00
RPS6KB1	p70S6K	IPI00216132	Kinobeads	CZ415	5	5	<5.00	<6.00
SGK3	SGK3	IPI00655852	Kinobeads	CZ415	7	7	<5.00	<6.00
SIK2	QIK	IPI00465291	Kinobeads	CZ415	28	43	<5.00	<6.00
SLK	SLK	IPI00022827	Kinobeads	CZ415	80	119	<5.00	<6.00
SNRK	SNRK	IPI00470811	Kinobeads	CZ415	4	4	<5.00	<6.00
SRC	SRC	IPI00328867	Kinobeads	CZ415	18	26	<5.00	<6.00
STK10	LOK	IPI00304742	Kinobeads	CZ415	49	69	<5.00	<6.00
STK11	LKB1	IPI00219072	Kinobeads	CZ415	3	4	<5.00	<6.00
STK16	MPSK1	IPI00915837	Kinobeads	CZ415	14	19	<5.00	<6.00
STK17A	DRAK1, SgK085	IPI00646659	Kinobeads	CZ415	7	9	<5.00	<6.00
STK17B	DRAK2	IPI00916930	Kinobeads	CZ415	9	13	<5.00	<6.00
STK3	MST2	IPI00411984	Kinobeads	CZ415	9	13	<5.00	<6.00
STK33	STK33	IPI00302351	Kinobeads	CZ415	22	28	<5.00	<6.00
STK35	CLIK1	IPI00291457	Kinobeads	CZ415	4	4	<5.00	<6.00
STK38	NDR1	IPI00027251	Kinobeads	CZ415	10	12	<5.00	<6.00
STK38L	NDR2	IPI00237011	Kinobeads	CZ415	5	5	<5.00	<6.00
STK39	STLK3	IPI00004363	Kinobeads	CZ415	10	11	<5.00	<6.00
STK4	MST1	IPI00011488	Kinobeads	CZ415	18	29	<5.00	<6.00
STRADA	STLK5	IPI00300700	Kinobeads	CZ415	7	8	<5.00	<6.00
SYK	SYK	IPI00018597	Kinobeads	CZ415	19	23	<5.00	<6.00
TAOK1	TAO1	IPI00002232	Kinobeads	CZ415	2	2	<5.00	<6.00
TAOK2	TAO2	IPI00465168	Kinobeads	CZ415	7	9	<5.00	<6.00
TAOK3	TAO3	IPI00410485	Kinobeads	CZ415	9	10	<5.00	<6.00
TBK1	TBK1	IPI00293613	Kinobeads	CZ415	56	105	<5.00	<6.00
TEC	TEC	IPI00000878	Kinobeads	CZ415	48	70	<5.00	<6.00
TEK	TIE2	IPI00412829	Kinobeads	CZ415	12	12	<5.00	<6.00
TESK1	TESK1	IPI00018182	Kinobeads	CZ415	4	5	<5.00	<6.00
TESK2	TESK2	IPI00102677	Kinobeads	CZ415	12	12	<5.00	<6.00
TGFBR1	TGFbR1	IPI00005733	Kinobeads	CZ415	19	32	<5.00	<6.00
TGFBR2	TGFbR2	IPI00164934	Kinobeads	CZ415	11	11	<5.00	<6.00
TLK1	TLK1	IPI00333559	Kinobeads	CZ415	3	3	<5.00	<6.00
TNIK	ZC2/TNIK	IPI00514275	Kinobeads	CZ415	40	55	<5.00	<6.00
TNK1	TNK1	IPI00022633	Kinobeads	CZ415	21	25	<5.00	<6.00
TNK2	ACK	IPI00552750	Kinobeads	CZ415	18	24	<5.00	<6.00
TP53RK	PRPK	IPI00290305	Kinobeads	CZ415	8	9	<5.00	<6.00
TTK	TTK	IPI00151170	Kinobeads	CZ415	14	17	<5.00	<6.00
TYRO3	TYRO3	IPI00030887	Kinobeads	CZ415	4	4	<5.00	<6.00
ULK1	ULK1	IPI00289357	Kinobeads	CZ415	11	12	<5.00	<6.00
ULK3	ULK3	IPI00910978	Kinobeads	CZ415	26	48	<5.00	<6.00
WEE1	Wee1, Wee1B	IPI00025830	Kinobeads	CZ415	35	48	<5.00	<6.00
WNK1	Wnk1	IPI00004472	Kinobeads	CZ415	2	2	<5.00	<6.00
YES1	YES	IPI00013981	Kinobeads	CZ415	18	36	<5.00	<6.00
ZAK	ZAK	IPI00329638	Kinobeads	CZ415	18	28	<5.00	<6.00
AAK1	AAK1	IPI00916402	Kinobeads	CZ415	31	53	<5.00	<6.00
ABL1	ABL	IPI00221171	Kinobeads	CZ415	60	114	<5.00	<6.00
ABL2	ARG	IPI00329488	Kinobeads	CZ415	45	66	<5.00	<6.00
ACVR1	ALK2	IPI00029219	Kinobeads	CZ415	9	15	<5.00	<6.00
ACVR1B	ALK4, Afg3-like protein 1A	IPI00005732	Kinobeads	CZ415	14	18	<5.00	<6.00
ACVR2A	ACTR2	IPI00903077	Kinobeads	CZ415	15	19	<5.00	<6.00
ACVR2B	ACTR2B	IPI00437565	Kinobeads	CZ415	10	12	<5.00	<6.00
ACVRL1	ALK1	IPI00784262	Kinobeads	CZ415	2	2	<5.00	<6.00
ADCK1	ADCK1	IPI00787836	Kinobeads	CZ415	15	16	<5.00	<6.00
ADCK4	ADCK4	IPI00647707	Kinobeads	CZ415	2	2	<5.00	<6.00
ADCK5	ADCK5	IPI00418366	Kinobeads	CZ415	5	5	<5.00	<6.00
AKT1	AKT1	IPI00012866	Kinobeads	CZ415	3	3	<5.00	<6.00
AKT2	AKT2	IPI00012870	Kinobeads	CZ415	3	3	<5.00	<6.00
ARAF	ARAF	IPI00020578	Kinobeads	CZ415	9	10	<5.00	<6.00
AURKA	AurA	IPI00298940	Kinobeads	CZ415	28	53	<5.00	<6.00
AURKB	AurB	IPI00796914	Kinobeads	CZ415	23	51	<5.00	<6.00
AXL	AXL	IPI00296992	Kinobeads	CZ415	17	28	<5.00	<6.00
BCR	BCR	IPI00004497	Kinobeads	CZ415	47	107	<5.00	<6.00
BMP2K	BIKE	IPI00337426	Kinobeads	CZ415	32	62	<5.00	<6.00
BMPR1A	BMPR1A	IPI00005731	Kinobeads	CZ415	10	14	<5.00	<6.00
BMPR1B	BMPR1B	IPI00010862	Kinobeads	CZ415	11	11	<5.00	<6.00
BMPR2	BMPR2	IPI00783156	Kinobeads	CZ415	9	9	<5.00	<6.00
BMX	BMX	IPI00020899	Kinobeads	CZ415	11	13	<5.00	<6.00
BRAF	BRAF	IPI00303797	Kinobeads	CZ415	15	18	<5.00	<6.00
BRD4	BRD4	IPI00440727	Kinobeads	CZ415	3	3	<5.00	<6.00
BRSK2	BRSK2	IPI00339265	Kinobeads	CZ415	8	8	<5.00	<6.00
BTK	BTK	IPI00029132	Kinobeads	CZ415	49	154	<5.00	<6.00
BUB1	BUB1	IPI00783305	Kinobeads	CZ415	31	45	<5.00	<6.00
CABC1	ADCK3	IPI00176469	Kinobeads	CZ415	24	48	<5.00	<6.00
CAMK1	CaMK1a	IPI00028296	Kinobeads	CZ415	2	2	<5.00	<6.00
CAMK2B	CaMK2b	IPI00221305	Kinobeads	CZ415	8	8	<5.00	<6.00
CAMK2D	CaMK2d	IPI00828081	Kinobeads	CZ415	20	74	<5.00	<6.00
CAMK2G	CaMK2g	IPI00908444	Kinobeads	CZ415	19	42	<5.00	<6.00
CAMKK1	CaMKK1	IPI00792960	Kinobeads	CZ415	14	18	<5.00	<6.00
CAMKK2	CaMKK2	IPI00290239	Kinobeads	CZ415	26	47	<5.00	<6.00
CDC2	CDC2	IPI00026689	Kinobeads	CZ415	17	29	<5.00	<6.00
CDC2L5	CHED	IPI00456970	Kinobeads	CZ415	5	5	<5.00	<6.00
CDC42BPA	MRCKa	IPI00903296	Kinobeads	CZ415	6	7	<5.00	<6.00
CDC42BPB	MRCKb	IPI00477763	Kinobeads	CZ415	6	6	<5.00	<6.00
CDC42BPG	DMPK2	IPI00454910	Kinobeads	CZ415	7	7	<5.00	<6.00
CDK10	CDK10	IPI00014873	Kinobeads	CZ415	8	8	<5.00	<6.00
CDK2	CDK2	IPI00031681	Kinobeads	CZ415	21	61	<5.00	<6.00
CDK5	CDK5	IPI00023530	Kinobeads	CZ415	22	53	<5.00	<6.00
CDK7	CDK7	IPI00000685	Kinobeads	CZ415	11	12	<5.00	<6.00
CDK9	CDK9	IPI00552413	Kinobeads	CZ415	16	35	<5.00	<6.00
CDKL5	CDKL5	IPI00746301	Kinobeads	CZ415	8	10	<5.00	<6.00
CHEK1	CHK1	IPI00023664	Kinobeads	CZ415	23	37	<5.00	<6.00
CHEK2	CHK2	IPI00423156	Kinobeads	CZ415	16	21	<5.00	<6.00
CHUK	IKKa	IPI00005104	Kinobeads	CZ415	14	14	<5.00	<6.00
CIT	CRIK	IPI00719285	Kinobeads	CZ415	39	45	<5.00	<6.00
CLK1	CLK1	IPI00915761	Kinobeads	CZ415	4	4	<5.00	<6.00
CRKRS	CRK7	IPI00021175	Kinobeads	CZ415	19	20	<5.00	<6.00
CSF1R	FMS	IPI00011218	Kinobeads	CZ415	5	5	<5.00	<6.00
CSK	CSK	IPI00013212	Kinobeads	CZ415	29	116	<5.00	<6.00
CSNK1A1	CK1a	IPI00448798	Kinobeads	CZ415	13	21	<5.00	<6.00
CSNK1D	CK1d	IPI00011102	Kinobeads	CZ415	5	9	<5.00	<6.00
CSNK1E	CK1e	IPI00027729	Kinobeads	CZ415	8	11	<5.00	<6.00
CSNK2A1	CK2a1	IPI00016613	Kinobeads	CZ415	18	97	<5.00	<6.00
CSNK2A2	CK2a2	IPI00020602	Kinobeads	CZ415	21	72	<5.00	<6.00
DAPK1	DAPK1	IPI00021250	Kinobeads	CZ415	10	10	<5.00	<6.00
DDR1	DDR1	IPI00657861	Kinobeads	CZ415	18	23	<5.00	<6.00
DDR2	DDR2	IPI00004409	Kinobeads	CZ415	12	16	<5.00	<6.00
DSTYK	SgK496	IPI00465346	Kinobeads	CZ415	12	13	<5.00	<6.00
DYRK1A	DYRK1A	IPI00014344	Kinobeads	CZ415	15	26	<5.00	<6.00
DYRK1B	DYRK1B	IPI00000352	Kinobeads	CZ415	4	4	<5.00	<6.00
EGFR	EGFR	IPI00018274	Kinobeads	CZ415	40	75	<5.00	<6.00
EIF2AK1	HRI	IPI00328149	Kinobeads	CZ415	11	13	<5.00	<6.00
EIF2AK3	PEK	IPI00303053	Kinobeads	CZ415	6	6	<5.00	<6.00
EIF2AK4	GCN2	IPI00163851	Kinobeads	CZ415	61	81	<5.00	<6.00
EPHA1	EphA1	IPI00294250	Kinobeads	CZ415	14	14	<5.00	<6.00
EPHA2	EphA2	IPI00021267	Kinobeads	CZ415	34	42	<5.00	<6.00
EPHA3	EphA3, EphA6	IPI00298105	Kinobeads	CZ415	28	33	<5.00	<6.00
EPHA4	EphA4	IPI00008318	Kinobeads	CZ415	32	40	<5.00	<6.00
EPHA5	EphA5	IPI00008290	Kinobeads	CZ415	10	10	<5.00	<6.00
EPHA6	EphA6	IPI00783604	Kinobeads	CZ415	4	4	<5.00	<6.00
EPHA7	EphA7	IPI00016645	Kinobeads	CZ415	27	35	<5.00	<6.00
EPHB1	EphB1	IPI00008315	Kinobeads	CZ415	20	23	<5.00	<6.00
EPHB2	EphB2	IPI00021275	Kinobeads	CZ415	27	34	<5.00	<6.00
EPHB3	EphB3	IPI00289329	Kinobeads	CZ415	12	13	<5.00	<6.00
EPHB4	EphB4	IPI00289342	Kinobeads	CZ415	40	82	<5.00	<6.00
EPHB6	EphB6	IPI00005222	Kinobeads	CZ415	17	18	<5.00	<6.00
ERBB4	HER4/ErbB4	IPI00016371	Kinobeads	CZ415	4	4	<5.00	<6.00
ERN1	IRE1	IPI00015974	Kinobeads	CZ415	12	12	<5.00	<6.00
FER	FER	IPI00029263	Kinobeads	CZ415	43	94	<5.00	<6.00
FES	FES	IPI00294344	Kinobeads	CZ415	29	39	<5.00	<6.00
FGFR1	FGFR1	IPI00005142	Kinobeads	CZ415	19	25	<5.00	<6.00
FGFR2	FGFR2	IPI00218424	Kinobeads	CZ415	12	14	<5.00	<6.00
FGFR3	FGFR3	IPI00220253	Kinobeads	CZ415	4	4	<5.00	<6.00
FGR	FGR	IPI00016871	Kinobeads	CZ415	12	13	<5.00	<6.00
FLT4	FLT4	IPI00293565	Kinobeads	CZ415	12	12	<5.00	<6.00
FRK	FRK	IPI00000885	Kinobeads	CZ415	8	8	<5.00	<6.00
FYN	FYN	IPI00219012	Kinobeads	CZ415	24	49	<5.00	<6.00
GAK	GAK	IPI00298949	Kinobeads	CZ415	69	163	<5.00	<6.00
GSK3A	GSK3A	IPI00292228	Kinobeads	CZ415	12	29	<5.00	<6.00
GSK3B	GSK3B	IPI00216190	Kinobeads	CZ415	20	43	<5.00	<6.00
HCK	HCK	IPI00646510	Kinobeads	CZ415	20	32	<5.00	<6.00
HIPK1	HIPK1	IPI00747261	Kinobeads	CZ415	7	10	<5.00	<6.00
HIPK2	HIPK2	IPI00289892	Kinobeads	CZ415	6	8	<5.00	<6.00
HIPK3	HIPK3	IPI00099522	Kinobeads	CZ415	7	10	<5.00	<6.00
ICK	ICK	IPI00414132	Kinobeads	CZ415	6	6	<5.00	<6.00
IGF1R	IGF1R	IPI00027232	Kinobeads	CZ415	36	51	<5.00	<6.00
IKBKB	IKKb	IPI00024709	Kinobeads	CZ415	13	13	<5.00	<6.00
IKBKE	IKKe	IPI00029045	Kinobeads	CZ415	16	16	<5.00	<6.00
ILK	ILK	IPI00013219	Kinobeads	CZ415	5	5	<5.00	<6.00
INSR	INSR	IPI00025803	Kinobeads	CZ415	48	60	<5.00	<6.00
IRAK1	IRAK1	IPI00293652	Kinobeads	CZ415	19	25	<5.00	<6.00
IRAK3	IRAK3	IPI00026984	Kinobeads	CZ415	14	17	<5.00	<6.00
IRAK4	IRAK4	IPI00007641	Kinobeads	CZ415	30	55	<5.00	<6.00
ITK	ITK	IPI00004566	Kinobeads	CZ415	12	12	<5.00	<6.00
JAK2	JAK2	IPI00031016	Kinobeads	CZ415	25	26	<5.00	<6.00
KDR	KDR	IPI00021396	Kinobeads	CZ415	6	6	<5.00	<6.00
KIAA0999	QSK	IPI00657720	Kinobeads	CZ415	29	37	<5.00	<6.00
KIAA1804	MLK4	IPI00142487	Kinobeads	CZ415	16	20	<5.00	<6.00
KIT	KIT	IPI00022296	Kinobeads	CZ415	15	15	<5.00	<6.00
KSR1	KSR1	IPI00651657	Kinobeads	CZ415	4	4	<5.00	<6.00
LATS1	LATS1	IPI00005858	Kinobeads	CZ415	34	42	<5.00	<6.00
LATS2	LATS2	IPI00016690	Kinobeads	CZ415	2	2	<5.00	<6.00
LCK	LCK	IPI00515097	Kinobeads	CZ415	4	4	<5.00	<6.00
LIMK1	LIMK1	IPI00291702	Kinobeads	CZ415	18	19	<5.00	<6.00
LIMK2	LIMK2	IPI00025698	Kinobeads	CZ415	11	11	<5.00	<6.00
LOC100128443	MAST4	IPI00914890	Kinobeads	CZ415	11	12	<5.00	<6.00
LRRK2	LRRK2	IPI00175649	Kinobeads	CZ415	36	38	<5.00	<6.00
LYN	LYN	IPI00298625	Kinobeads	CZ415	28	84	<5.00	<6.00
MAP2K1	MAP2K1	IPI00219604	Kinobeads	CZ415	13	22	<5.00	<6.00
MAP2K2	MAP2K2	IPI00003783	Kinobeads	CZ415	15	23	<5.00	<6.00
MAP2K3	MAP2K3	IPI00218858	Kinobeads	CZ415	9	12	<5.00	<6.00
MAP2K4	MAP2K4	IPI00024674	Kinobeads	CZ415	21	29	<5.00	<6.00
MAP2K5	MAP2K5	IPI00158248	Kinobeads	CZ415	20	44	<5.00	<6.00
MAP2K6	MAP2K6	IPI00003814	Kinobeads	CZ415	16	17	<5.00	<6.00
MAP3K1	MAP3K1	IPI00855985	Kinobeads	CZ415	25	41	<5.00	<6.00
MAP3K11	MLK3	IPI00000977	Kinobeads	CZ415	16	19	<5.00	<6.00
MAP3K15	MAP3K7	IPI00412740	Kinobeads	CZ415	5	5	<5.00	<6.00
MAP3K2	MAP3K2	IPI00513803	Kinobeads	CZ415	19	29	<5.00	<6.00
MAP3K3	MAP3K3	IPI00181703	Kinobeads	CZ415	11	12	<5.00	<6.00
MAP3K4	MAP3K4	IPI00386260	Kinobeads	CZ415	69	105	<5.00	<6.00
MAP3K5	MAP3K5	IPI00412433	Kinobeads	CZ415	36	42	<5.00	<6.00
MAP3K6	MAP3K6	IPI00418221	Kinobeads	CZ415	21	22	<5.00	<6.00
MAP3K7	TAK1	IPI00295738	Kinobeads	CZ415	13	18	<5.00	<6.00
MAP4K1	HPK1	IPI00020258	Kinobeads	CZ415	2	2	<5.00	<6.00
MAP4K2	GCK	IPI00149094	Kinobeads	CZ415	18	19	<5.00	<6.00
MAP4K3	KHS2	IPI00217024	Kinobeads	CZ415	16	21	<5.00	<6.00
MAP4K4	ZC1/HGK	IPI00604647	Kinobeads	CZ415	24	32	<5.00	<6.00
MAP4K5	KHS1	IPI00294842	Kinobeads	CZ415	27	34	<5.00	<6.00
MAPK1	Erk2	IPI00003479	Kinobeads	CZ415	16	106	<5.00	<6.00
MAPK10	JNK3	IPI00023547	Kinobeads	CZ415	2	3	<5.00	<6.00
MAPK11	p38b	IPI00019473	Kinobeads	CZ415	4	4	<5.00	<6.00
MAPK14	p38a	IPI00221141	Kinobeads	CZ415	18	60	<5.00	<6.00
MAPK15	Erk7	IPI00165955	Kinobeads	CZ415	5	5	<5.00	<6.00
MAPK3	Erk1	IPI00018195	Kinobeads	CZ415	13	28	<5.00	<6.00
MAPK6	Erk3	IPI00003431	Kinobeads	CZ415	5	5	<5.00	<6.00
MAPK7	Erk5	IPI00910923	Kinobeads	CZ415	16	17	<5.00	<6.00
MAPK8	JNK1	IPI00220306	Kinobeads	CZ415	16	42	<5.00	<6.00
MAPK9	JNK2	IPI00303550	Kinobeads	CZ415	17	47	<5.00	<6.00
MAPKAPK3	MAPKAPK3	IPI00005777	Kinobeads	CZ415	2	2	<5.00	<6.00
MAPKAPK5	MAPKAPK5	IPI00160672	Kinobeads	CZ415	3	3	<5.00	<6.00
MARK1	MARK1	IPI00185037	Kinobeads	CZ415	16	18	<5.00	<6.00
MARK2	MARK2	IPI00555838	Kinobeads	CZ415	34	51	<5.00	<6.00
MARK3	MARK3	IPI00183118	Kinobeads	CZ415	27	38	<5.00	<6.00
MARK4	MARK4	IPI00064797	Kinobeads	CZ415	13	13	<5.00	<6.00
MAST2	MAST2	IPI00514071	Kinobeads	CZ415	3	3	<5.00	<6.00
MAST3	MAST3	IPI00028932	Kinobeads	CZ415	14	16	<5.00	<6.00
MASTL	MASTL	IPI00074258	Kinobeads	CZ415	2	2	<5.00	<6.00
MELK	MELK	IPI00006471	Kinobeads	CZ415	22	30	<5.00	<6.00
MERTK	MER	IPI00029756	Kinobeads	CZ415	19	24	<5.00	<6.00
MET	MET	IPI00294528	Kinobeads	CZ415	38	57	<5.00	<6.00
MINK1	ZC3/MINK	IPI00166680	Kinobeads	CZ415	12	13	<5.00	<6.00
MKNK1	MNK1	IPI00304048	Kinobeads	CZ415	4	4	<5.00	<6.00
MKNK2	MNK2	IPI00396114	Kinobeads	CZ415	6	6	<5.00	<6.00
MST1R	RON	IPI00030273	Kinobeads	CZ415	4	4	<5.00	<6.00
MYLK	smMLCK	IPI00791924	Kinobeads	CZ415	20	21	<5.00	<6.00
MYLK3	CaMLCK	IPI00304648	Kinobeads	CZ415	7	7	<5.00	<6.00
NEK1	NEK1	IPI00747017	Kinobeads	CZ415	22	23	<5.00	<6.00
NEK2	NEK2	IPI00021331	Kinobeads	CZ415	13	23	<5.00	<6.00
NEK3	NEK3	IPI00465101	Kinobeads	CZ415	13	17	<5.00	<6.00
NEK6	NEK6	IPI00396662	Kinobeads	CZ415	10	12	<5.00	<6.00
NEK7	NEK7	IPI00152658	Kinobeads	CZ415	9	12	<5.00	<6.00
NEK9	NEK9	IPI00301609	Kinobeads	CZ415	45	106	<5.00	<6.00
NLK	NLK	IPI00008237	Kinobeads	CZ415	17	20	<5.00	<6.00
NTRK1	TRKA	IPI00025076	Kinobeads	CZ415	12	13	<5.00	<6.00
NUAK1	NuaK1	IPI00028566	Kinobeads	CZ415	4	4	<5.00	<6.00
OXSR1	OSR1	IPI00010080	Kinobeads	CZ415	14	15	<5.00	<6.00
PAK4	PAK4	IPI00014068	Kinobeads	CZ415	25	45	<5.00	<6.00
PAK6	PAK6	IPI00024584	Kinobeads	CZ415	2	2	<5.00	<6.00
PCTK1	PCTAIRE1	IPI00910421	Kinobeads	CZ415	17	20	<5.00	<6.00
PCTK2	PCTAIRE2	IPI00376955	Kinobeads	CZ415	14	18	<5.00	<6.00
PCTK3	PCTAIRE3	IPI00414292	Kinobeads	CZ415	8	8	<5.00	<6.00
PDGFRA	PDGFRa	IPI00027721	Kinobeads	CZ415	5	5	<5.00	<6.00
PDGFRB	PDGFRb	IPI00015902	Kinobeads	CZ415	13	14	<5.00	<6.00
PDIK1L	CLIK1L	IPI00166098	Kinobeads	CZ415	6	6	<5.00	<6.00
PDPK1	PDK1	IPI00002538	Kinobeads	CZ415	16	20	<5.00	<6.00
PHKG2	PHKg2	IPI00012891	Kinobeads	CZ415	6	6	<5.00	<6.00
PIK3CD	PIK3Cd	IPI00384817	Kinobeads	CZ415	3	3	<5.00	<6.00
PIM1	PIM1	IPI00005014	Kinobeads	CZ415	14	19	<5.00	<6.00
PIM2	PIM2	IPI00332692	Kinobeads	CZ415	4	4	<5.00	<6.00
PIM3	PIM3	IPI00384276	Kinobeads	CZ415	6	6	<5.00	<6.00
PIP4K2A	PIP5K2A	IPI00009688	Kinobeads	CZ415	10	17	<5.00	<6.00
PIP4K2B	PIP5K2B	IPI00216470	Kinobeads	CZ415	15	18	<5.00	<6.00
PIP4K2C	PIP5K2C	IPI00152303	Kinobeads	CZ415	21	37	<5.00	<6.00
PIP5K3	PIP5K3	IPI00396145	Kinobeads	CZ415	56	65	<5.00	<6.00
PKMYT1	MYT1	IPI00909627	Kinobeads	CZ415	18	31	<5.00	<6.00
PKN1	PKN1	IPI00412672	Kinobeads	CZ415	9	9	<5.00	<6.00
PKN2	PKN2	IPI00002804	Kinobeads	CZ415	17	23	<5.00	<6.00
PKN3	PKN3	IPI00413780	Kinobeads	CZ415	13	13	<5.00	<6.00
PLK1	PLK1	IPI00021248	Kinobeads	CZ415	8	9	<5.00	<6.00
PLK4	PLK4	IPI00410344	Kinobeads	CZ415	11	12	<5.00	<6.00
PRKAA1	AMPKa1	IPI00410287	Kinobeads	CZ415	25	67	<5.00	<6.00
PRKAA2	AMPKa2	IPI00307755	Kinobeads	CZ415	21	40	<5.00	<6.00
PRKACA	PKACa	IPI00396630	Kinobeads	CZ415	2	2	<5.00	<6.00
PRKACB	PKACb, SgK494	IPI00376119	Kinobeads	CZ415	2	2	<5.00	<6.00
PRKCA	PKCa	IPI00385449	Kinobeads	CZ415	17	19	<5.00	<6.00
PRKCB	PKCb	IPI00219628	Kinobeads	CZ415	15	18	<5.00	<6.00
PRKCD	PKCd	IPI00329236	Kinobeads	CZ415	14	16	<5.00	<6.00
PRKCI	PKCi	IPI00016639	Kinobeads	CZ415	3	3	<5.00	<6.00
PRKCQ	PKCt	IPI00029196	Kinobeads	CZ415	16	19	<5.00	<6.00
PRKCZ	PKCz	IPI00013749	Kinobeads	CZ415	2	2	<5.00	<6.00
PRKD1	PKD1	IPI00782950	Kinobeads	CZ415	13	15	<5.00	<6.00
PRKD2	PKD2	IPI00009334	Kinobeads	CZ415	23	35	<5.00	<6.00
PRKD3	PKD3	IPI00015538	Kinobeads	CZ415	18	24	<5.00	<6.00
PRKG1	PKG1	IPI00436355	Kinobeads	CZ415	32	42	<5.00	<6.00
PRKX	PRKX	IPI00020904	Kinobeads	CZ415	8	9	<5.00	<6.00
PTK2	FAK	IPI00413961	Kinobeads	CZ415	59	142	<5.00	<6.00
PTK2B	PYK2	IPI00029702	Kinobeads	CZ415	77	163	<5.00	<6.00
RIOK2	RIOK2	IPI00306406	Kinobeads	CZ415	27	46	<5.00	<6.00
RIPK2	RIPK2	IPI00021917	Kinobeads	CZ415	33	68	<5.00	<6.00
RIPK4	ANKRD3	IPI00025714	Kinobeads	CZ415	4	4	<5.00	<6.00
RPS6KA1	RSK3	IPI00477982	Kinobeads	CZ415	31	84	<5.00	<6.00
RPS6KA3	RSK2	IPI00020898	Kinobeads	CZ415	30	64	<5.00	<6.00
RPS6KA4	MSK2	IPI00022536	Kinobeads	CZ415	28	28	<5.00	<6.00
RPS6KA5	MSK1	IPI00335101	Kinobeads	CZ415	24	30	<5.00	<6.00
RPS6KA6	RSK4	IPI00007123	Kinobeads	CZ415	3	3	<5.00	<6.00
RPS6KB1	p70S6K	IPI00216132	Kinobeads	CZ415	2	2	<5.00	<6.00
SGK3	SGK3	IPI00655852	Kinobeads	CZ415	8	8	<5.00	<6.00
SIK2	QIK	IPI00465291	Kinobeads	CZ415	26	40	<5.00	<6.00
SLK	SLK	IPI00022827	Kinobeads	CZ415	63	104	<5.00	<6.00
SNRK	SNRK	IPI00470811	Kinobeads	CZ415	2	2	<5.00	<6.00
SRC	SRC	IPI00328867	Kinobeads	CZ415	18	33	<5.00	<6.00
STK10	LOK	IPI00304742	Kinobeads	CZ415	50	80	<5.00	<6.00
STK11	LKB1	IPI00219072	Kinobeads	CZ415	4	4	<5.00	<6.00
STK16	MPSK1	IPI00915837	Kinobeads	CZ415	15	22	<5.00	<6.00
STK17A	DRAK1, SgK085	IPI00646659	Kinobeads	CZ415	8	8	<5.00	<6.00
STK17B	DRAK2	IPI00916930	Kinobeads	CZ415	10	18	<5.00	<6.00
STK3	MST2	IPI00411984	Kinobeads	CZ415	11	14	<5.00	<6.00
STK33	STK33	IPI00302351	Kinobeads	CZ415	16	22	<5.00	<6.00
STK35	CLIK1	IPI00291457	Kinobeads	CZ415	5	5	<5.00	<6.00
STK38	NDR1	IPI00027251	Kinobeads	CZ415	11	11	<5.00	<6.00
STK38L	NDR2	IPI00237011	Kinobeads	CZ415	4	4	<5.00	<6.00
STK39	STLK3	IPI00004363	Kinobeads	CZ415	9	10	<5.00	<6.00
STK4	MST1	IPI00011488	Kinobeads	CZ415	18	40	<5.00	<6.00
STRADA	STLK5	IPI00300700	Kinobeads	CZ415	8	9	<5.00	<6.00
SYK	SYK	IPI00018597	Kinobeads	CZ415	22	30	<5.00	<6.00
TAOK1	TAO1	IPI00002232	Kinobeads	CZ415	6	8	<5.00	<6.00
TAOK2	TAO2	IPI00465168	Kinobeads	CZ415	8	13	<5.00	<6.00
TAOK3	TAO3	IPI00410485	Kinobeads	CZ415	8	12	<5.00	<6.00
TBK1	TBK1	IPI00293613	Kinobeads	CZ415	43	113	<5.00	<6.00
TEC	TEC	IPI00000878	Kinobeads	CZ415	43	81	<5.00	<6.00
TEK	TIE2	IPI00412829	Kinobeads	CZ415	12	13	<5.00	<6.00
TESK1	TESK1	IPI00018182	Kinobeads	CZ415	8	8	<5.00	<6.00
TESK2	TESK2	IPI00102677	Kinobeads	CZ415	13	15	<5.00	<6.00
TGFBR1	TGFbR1	IPI00005733	Kinobeads	CZ415	21	42	<5.00	<6.00
TGFBR2	TGFbR2	IPI00164934	Kinobeads	CZ415	21	24	<5.00	<6.00
TNIK	ZC2/TNIK	IPI00514275	Kinobeads	CZ415	41	70	<5.00	<6.00
TNK1	TNK1	IPI00022633	Kinobeads	CZ415	28	40	<5.00	<6.00
TNK2	ACK	IPI00552750	Kinobeads	CZ415	25	31	<5.00	<6.00
TP53RK	PRPK	IPI00290305	Kinobeads	CZ415	5	5	<5.00	<6.00
TTK	TTK	IPI00151170	Kinobeads	CZ415	27	32	<5.00	<6.00
TYRO3	TYRO3	IPI00030887	Kinobeads	CZ415	5	5	<5.00	<6.00
UHMK1	KIS	IPI00163376	Kinobeads	CZ415	2	2	<5.00	<6.00
ULK1	ULK1	IPI00289357	Kinobeads	CZ415	17	19	<5.00	<6.00
WEE1	Wee1, Wee1B	IPI00025830	Kinobeads	CZ415	33	49	<5.00	<6.00
YES1	YES	IPI00013981	Kinobeads	CZ415	12	40	<5.00	<6.00
ZAK	ZAK	IPI00329638	Kinobeads	CZ415	14	24	<5.00	<6.00
AAK1	AAK1	IPI00916402	Kinobeads	CZ415	31	56	<5.00	<6.00
ABL1	ABL	IPI00221171	Kinobeads	CZ415	55	116	<5.00	<6.00
ABL2	ARG	IPI00329488	Kinobeads	CZ415	46	72	<5.00	<6.00
ACVR1	ALK2	IPI00029219	Kinobeads	CZ415	10	17	<5.00	<6.00
ACVR1B	ALK4, Afg3-like protein 1A	IPI00005732	Kinobeads	CZ415	13	16	<5.00	<6.00
ACVR2A	ACTR2	IPI00903077	Kinobeads	CZ415	11	15	<5.00	<6.00
ACVR2B	ACTR2B	IPI00437565	Kinobeads	CZ415	14	17	<5.00	<6.00
ADCK1	ADCK1	IPI00787836	Kinobeads	CZ415	14	14	<5.00	<6.00
ADCK4	ADCK4	IPI00647707	Kinobeads	CZ415	3	3	<5.00	<6.00
ADCK5	ADCK5	IPI00418366	Kinobeads	CZ415	4	4	<5.00	<6.00
AKT1	AKT1	IPI00012866	Kinobeads	CZ415	2	2	<5.00	<6.00
AKT2	AKT2	IPI00012870	Kinobeads	CZ415	2	2	<5.00	<6.00
ARAF	ARAF	IPI00020578	Kinobeads	CZ415	9	9	<5.00	<6.00
AURKA	AurA	IPI00298940	Kinobeads	CZ415	31	59	<5.00	<6.00
AURKB	AurB	IPI00796914	Kinobeads	CZ415	26	55	<5.00	<6.00
AXL	AXL	IPI00296992	Kinobeads	CZ415	17	31	<5.00	<6.00
BCR	BCR	IPI00004497	Kinobeads	CZ415	46	107	<5.00	<6.00
BMP2K	BIKE	IPI00337426	Kinobeads	CZ415	31	64	<5.00	<6.00
BMPR1A	BMPR1A	IPI00005731	Kinobeads	CZ415	13	17	<5.00	<6.00
BMPR1B	BMPR1B	IPI00010862	Kinobeads	CZ415	9	10	<5.00	<6.00
BMPR2	BMPR2	IPI00783156	Kinobeads	CZ415	13	15	<5.00	<6.00
BMX	BMX	IPI00020899	Kinobeads	CZ415	14	17	<5.00	<6.00
BRAF	BRAF	IPI00303797	Kinobeads	CZ415	16	21	<5.00	<6.00
BRD4	BRD4	IPI00440727	Kinobeads	CZ415	3	3	<5.00	<6.00
BRSK2	BRSK2	IPI00339265	Kinobeads	CZ415	6	8	<5.00	<6.00
BTK	BTK	IPI00029132	Kinobeads	CZ415	50	167	<5.00	<6.00
BUB1	BUB1	IPI00783305	Kinobeads	CZ415	30	41	<5.00	<6.00
CABC1	ADCK3	IPI00176469	Kinobeads	CZ415	21	44	<5.00	<6.00
CAMK1	CaMK1a	IPI00028296	Kinobeads	CZ415	4	4	<5.00	<6.00
CAMK2B	CaMK2b	IPI00221305	Kinobeads	CZ415	10	11	<5.00	<6.00
CAMK2D	CaMK2d	IPI00828081	Kinobeads	CZ415	21	77	<5.00	<6.00
CAMK2G	CaMK2g	IPI00908444	Kinobeads	CZ415	18	45	<5.00	<6.00
CAMKK1	CaMKK1	IPI00792960	Kinobeads	CZ415	19	20	<5.00	<6.00
CAMKK2	CaMKK2	IPI00290239	Kinobeads	CZ415	23	48	<5.00	<6.00
CDC2	CDC2	IPI00026689	Kinobeads	CZ415	18	30	<5.00	<6.00
CDC2L5	CHED	IPI00456970	Kinobeads	CZ415	7	7	<5.00	<6.00
CDC42BPA	MRCKa	IPI00903296	Kinobeads	CZ415	9	10	<5.00	<6.00
CDC42BPB	MRCKb	IPI00477763	Kinobeads	CZ415	5	5	<5.00	<6.00
CDC42BPG	DMPK2	IPI00454910	Kinobeads	CZ415	4	4	<5.00	<6.00
CDK10	CDK10	IPI00014873	Kinobeads	CZ415	8	8	<5.00	<6.00
CDK2	CDK2	IPI00031681	Kinobeads	CZ415	21	62	<5.00	<6.00
CDK5	CDK5	IPI00023530	Kinobeads	CZ415	24	57	<5.00	<6.00
CDK7	CDK7	IPI00000685	Kinobeads	CZ415	9	11	<5.00	<6.00
CDK8	CDK8	IPI00026791	Kinobeads	CZ415	4	4	<5.00	<6.00
CDK9	CDK9	IPI00552413	Kinobeads	CZ415	14	26	<5.00	<6.00
CDKL5	CDKL5	IPI00746301	Kinobeads	CZ415	9	9	<5.00	<6.00
CHEK1	CHK1	IPI00023664	Kinobeads	CZ415	23	36	<5.00	<6.00
CHEK2	CHK2	IPI00423156	Kinobeads	CZ415	15	19	<5.00	<6.00
CHUK	IKKa	IPI00005104	Kinobeads	CZ415	12	12	<5.00	<6.00
CIT	CRIK	IPI00719285	Kinobeads	CZ415	37	40	<5.00	<6.00
CLK1	CLK1	IPI00915761	Kinobeads	CZ415	3	3	<5.00	<6.00
CRKRS	CRK7	IPI00021175	Kinobeads	CZ415	13	13	<5.00	<6.00
CSF1R	FMS	IPI00011218	Kinobeads	CZ415	5	5	<5.00	<6.00
CSK	CSK	IPI00013212	Kinobeads	CZ415	29	119	<5.00	<6.00
CSNK1A1	CK1a	IPI00448798	Kinobeads	CZ415	15	23	<5.00	<6.00
CSNK1D	CK1d	IPI00011102	Kinobeads	CZ415	8	12	<5.00	<6.00
CSNK1E	CK1e	IPI00027729	Kinobeads	CZ415	8	12	<5.00	<6.00
CSNK1G1	CK1g1	IPI00791893	Kinobeads	CZ415	2	2	<5.00	<6.00
CSNK2A1	CK2a1	IPI00016613	Kinobeads	CZ415	19	97	<5.00	<6.00
CSNK2A2	CK2a2	IPI00020602	Kinobeads	CZ415	20	71	<5.00	<6.00
DAPK1	DAPK1	IPI00021250	Kinobeads	CZ415	9	9	<5.00	<6.00
DDR1	DDR1	IPI00657861	Kinobeads	CZ415	20	29	<5.00	<6.00
DDR2	DDR2	IPI00004409	Kinobeads	CZ415	15	16	<5.00	<6.00
DSTYK	SgK496	IPI00465346	Kinobeads	CZ415	10	11	<5.00	<6.00
DYRK1A	DYRK1A	IPI00014344	Kinobeads	CZ415	16	25	<5.00	<6.00
DYRK1B	DYRK1B	IPI00000352	Kinobeads	CZ415	2	2	<5.00	<6.00
DYRK2	DYRK2	IPI00304942	Kinobeads	CZ415	2	2	<5.00	<6.00
EGFR	EGFR	IPI00018274	Kinobeads	CZ415	42	73	<5.00	<6.00
EIF2AK1	HRI	IPI00328149	Kinobeads	CZ415	13	14	<5.00	<6.00
EIF2AK3	PEK	IPI00303053	Kinobeads	CZ415	4	4	<5.00	<6.00
EIF2AK4	GCN2	IPI00163851	Kinobeads	CZ415	61	88	<5.00	<6.00
EPHA1	EphA1	IPI00294250	Kinobeads	CZ415	12	12	<5.00	<6.00
EPHA2	EphA2	IPI00021267	Kinobeads	CZ415	31	40	<5.00	<6.00
EPHA3	EphA3, EphA6	IPI00298105	Kinobeads	CZ415	26	31	<5.00	<6.00
EPHA4	EphA4	IPI00008318	Kinobeads	CZ415	32	37	<5.00	<6.00
EPHA5	EphA5	IPI00008290	Kinobeads	CZ415	12	12	<5.00	<6.00
EPHA6	EphA6	IPI00783604	Kinobeads	CZ415	5	5	<5.00	<6.00
EPHA7	EphA7	IPI00016645	Kinobeads	CZ415	27	29	<5.00	<6.00
EPHB1	EphB1	IPI00008315	Kinobeads	CZ415	17	19	<5.00	<6.00
EPHB2	EphB2	IPI00021275	Kinobeads	CZ415	25	34	<5.00	<6.00
EPHB3	EphB3	IPI00289329	Kinobeads	CZ415	11	11	<5.00	<6.00
EPHB4	EphB4	IPI00289342	Kinobeads	CZ415	38	72	<5.00	<6.00
EPHB6	EphB6	IPI00005222	Kinobeads	CZ415	23	24	<5.00	<6.00
ERBB4	HER4/ErbB4	IPI00016371	Kinobeads	CZ415	8	8	<5.00	<6.00
ERN1	IRE1	IPI00015974	Kinobeads	CZ415	13	13	<5.00	<6.00
FER	FER	IPI00029263	Kinobeads	CZ415	44	90	<5.00	<6.00
FES	FES	IPI00294344	Kinobeads	CZ415	30	36	<5.00	<6.00
FGFR1	FGFR1	IPI00005142	Kinobeads	CZ415	17	25	<5.00	<6.00
FGFR2	FGFR2	IPI00218424	Kinobeads	CZ415	11	12	<5.00	<6.00
FGFR3	FGFR3	IPI00220253	Kinobeads	CZ415	5	5	<5.00	<6.00
FGR	FGR	IPI00016871	Kinobeads	CZ415	15	16	<5.00	<6.00
FLT4	FLT4	IPI00293565	Kinobeads	CZ415	16	16	<5.00	<6.00
FRK	FRK	IPI00000885	Kinobeads	CZ415	10	10	<5.00	<6.00
FYN	FYN	IPI00219012	Kinobeads	CZ415	27	56	<5.00	<6.00
GAK	GAK	IPI00298949	Kinobeads	CZ415	68	156	<5.00	<6.00
GSK3A	GSK3A	IPI00292228	Kinobeads	CZ415	12	32	<5.00	<6.00
GSK3B	GSK3B	IPI00216190	Kinobeads	CZ415	19	36	<5.00	<6.00
HCK	HCK	IPI00646510	Kinobeads	CZ415	21	40	<5.00	<6.00
HIPK1	HIPK1	IPI00747261	Kinobeads	CZ415	7	10	<5.00	<6.00
HIPK2	HIPK2	IPI00289892	Kinobeads	CZ415	6	9	<5.00	<6.00
HIPK3	HIPK3	IPI00099522	Kinobeads	CZ415	9	10	<5.00	<6.00
ICK	ICK	IPI00414132	Kinobeads	CZ415	8	8	<5.00	<6.00
IGF1R	IGF1R	IPI00027232	Kinobeads	CZ415	38	50	<5.00	<6.00
IKBKB	IKKb	IPI00024709	Kinobeads	CZ415	9	9	<5.00	<6.00
IKBKE	IKKe	IPI00029045	Kinobeads	CZ415	20	20	<5.00	<6.00
ILK	ILK	IPI00013219	Kinobeads	CZ415	6	6	<5.00	<6.00
INSR	INSR	IPI00025803	Kinobeads	CZ415	45	61	<5.00	<6.00
IRAK1	IRAK1	IPI00293652	Kinobeads	CZ415	20	24	<5.00	<6.00
IRAK3	IRAK3	IPI00026984	Kinobeads	CZ415	15	15	<5.00	<6.00
IRAK4	IRAK4	IPI00007641	Kinobeads	CZ415	31	58	<5.00	<6.00
ITK	ITK	IPI00004566	Kinobeads	CZ415	9	9	<5.00	<6.00
JAK2	JAK2	IPI00031016	Kinobeads	CZ415	28	31	<5.00	<6.00
KDR	KDR	IPI00021396	Kinobeads	CZ415	3	3	<5.00	<6.00
KIAA0999	QSK	IPI00657720	Kinobeads	CZ415	26	35	<5.00	<6.00
KIAA1804	MLK4	IPI00142487	Kinobeads	CZ415	16	21	<5.00	<6.00
KIT	KIT	IPI00022296	Kinobeads	CZ415	16	17	<5.00	<6.00
KSR1	KSR1	IPI00651657	Kinobeads	CZ415	4	4	<5.00	<6.00
LATS1	LATS1	IPI00005858	Kinobeads	CZ415	32	41	<5.00	<6.00
LATS2	LATS2	IPI00016690	Kinobeads	CZ415	3	3	<5.00	<6.00
LCK	LCK	IPI00515097	Kinobeads	CZ415	6	6	<5.00	<6.00
LIMK1	LIMK1	IPI00291702	Kinobeads	CZ415	22	25	<5.00	<6.00
LIMK2	LIMK2	IPI00025698	Kinobeads	CZ415	9	9	<5.00	<6.00
LOC100128443	MAST4	IPI00914890	Kinobeads	CZ415	10	10	<5.00	<6.00
LRRK2	LRRK2	IPI00175649	Kinobeads	CZ415	35	38	<5.00	<6.00
LYN	LYN	IPI00298625	Kinobeads	CZ415	28	90	<5.00	<6.00
MAP2K1	MAP2K1	IPI00219604	Kinobeads	CZ415	12	20	<5.00	<6.00
MAP2K2	MAP2K2	IPI00003783	Kinobeads	CZ415	13	19	<5.00	<6.00
MAP2K3	MAP2K3	IPI00218858	Kinobeads	CZ415	8	8	<5.00	<6.00
MAP2K4	MAP2K4	IPI00024674	Kinobeads	CZ415	18	28	<5.00	<6.00
MAP2K5	MAP2K5	IPI00158248	Kinobeads	CZ415	20	37	<5.00	<6.00
MAP2K6	MAP2K6	IPI00003814	Kinobeads	CZ415	13	15	<5.00	<6.00
MAP3K1	MAP3K1	IPI00855985	Kinobeads	CZ415	27	39	<5.00	<6.00
MAP3K10	MLK2	IPI00295401	Kinobeads	CZ415	2	2	<5.00	<6.00
MAP3K11	MLK3	IPI00000977	Kinobeads	CZ415	20	23	<5.00	<6.00
MAP3K15	MAP3K7	IPI00412740	Kinobeads	CZ415	5	5	<5.00	<6.00
MAP3K2	MAP3K2	IPI00513803	Kinobeads	CZ415	19	26	<5.00	<6.00
MAP3K3	MAP3K3	IPI00181703	Kinobeads	CZ415	9	11	<5.00	<6.00
MAP3K4	MAP3K4	IPI00386260	Kinobeads	CZ415	72	108	<5.00	<6.00
MAP3K5	MAP3K5	IPI00412433	Kinobeads	CZ415	40	47	<5.00	<6.00
MAP3K6	MAP3K6	IPI00418221	Kinobeads	CZ415	17	19	<5.00	<6.00
MAP3K7	TAK1	IPI00295738	Kinobeads	CZ415	15	18	<5.00	<6.00
MAP4K1	HPK1	IPI00020258	Kinobeads	CZ415	3	3	<5.00	<6.00
MAP4K2	GCK	IPI00149094	Kinobeads	CZ415	22	24	<5.00	<6.00
MAP4K3	KHS2	IPI00217024	Kinobeads	CZ415	16	22	<5.00	<6.00
MAP4K4	ZC1/HGK	IPI00604647	Kinobeads	CZ415	26	34	<5.00	<6.00
MAP4K5	KHS1	IPI00294842	Kinobeads	CZ415	21	28	<5.00	<6.00
MAPK1	Erk2	IPI00003479	Kinobeads	CZ415	19	132	<5.00	<6.00
MAPK10	JNK3	IPI00023547	Kinobeads	CZ415	2	3	<5.00	<6.00
MAPK11	p38b	IPI00019473	Kinobeads	CZ415	6	7	<5.00	<6.00
MAPK14	p38a	IPI00221141	Kinobeads	CZ415	20	69	<5.00	<6.00
MAPK15	Erk7	IPI00165955	Kinobeads	CZ415	4	4	<5.00	<6.00
MAPK3	Erk1	IPI00018195	Kinobeads	CZ415	15	27	<5.00	<6.00
MAPK6	Erk3	IPI00003431	Kinobeads	CZ415	6	6	<5.00	<6.00
MAPK7	Erk5	IPI00910923	Kinobeads	CZ415	18	21	<5.00	<6.00
MAPK8	JNK1	IPI00220306	Kinobeads	CZ415	13	40	<5.00	<6.00
MAPK9	JNK2	IPI00303550	Kinobeads	CZ415	18	50	<5.00	<6.00
MAPKAPK3	MAPKAPK3	IPI00005777	Kinobeads	CZ415	4	4	<5.00	<6.00
MAPKAPK5	MAPKAPK5	IPI00160672	Kinobeads	CZ415	2	2	<5.00	<6.00
MARK1	MARK1	IPI00185037	Kinobeads	CZ415	15	18	<5.00	<6.00
MARK2	MARK2	IPI00555838	Kinobeads	CZ415	33	52	<5.00	<6.00
MARK3	MARK3	IPI00183118	Kinobeads	CZ415	26	36	<5.00	<6.00
MARK4	MARK4	IPI00064797	Kinobeads	CZ415	16	16	<5.00	<6.00
MAST2	MAST2	IPI00514071	Kinobeads	CZ415	3	3	<5.00	<6.00
MAST3	MAST3	IPI00028932	Kinobeads	CZ415	16	16	<5.00	<6.00
MASTL	MASTL	IPI00074258	Kinobeads	CZ415	3	3	<5.00	<6.00
MELK	MELK	IPI00006471	Kinobeads	CZ415	23	32	<5.00	<6.00
MERTK	MER	IPI00029756	Kinobeads	CZ415	23	30	<5.00	<6.00
MET	MET	IPI00294528	Kinobeads	CZ415	38	59	<5.00	<6.00
MINK1	ZC3/MINK	IPI00166680	Kinobeads	CZ415	15	17	<5.00	<6.00
MKNK1	MNK1	IPI00304048	Kinobeads	CZ415	6	6	<5.00	<6.00
MKNK2	MNK2	IPI00396114	Kinobeads	CZ415	5	5	<5.00	<6.00
MST1R	RON	IPI00030273	Kinobeads	CZ415	4	4	<5.00	<6.00
MYLK	smMLCK	IPI00791924	Kinobeads	CZ415	17	17	<5.00	<6.00
MYLK3	CaMLCK	IPI00304648	Kinobeads	CZ415	7	7	<5.00	<6.00
NEK1	NEK1	IPI00747017	Kinobeads	CZ415	22	25	<5.00	<6.00
NEK2	NEK2	IPI00021331	Kinobeads	CZ415	17	26	<5.00	<6.00
NEK3	NEK3	IPI00465101	Kinobeads	CZ415	9	14	<5.00	<6.00
NEK6	NEK6	IPI00396662	Kinobeads	CZ415	9	11	<5.00	<6.00
NEK7	NEK7	IPI00152658	Kinobeads	CZ415	9	13	<5.00	<6.00
NEK9	NEK9	IPI00301609	Kinobeads	CZ415	50	106	<5.00	<6.00
NLK	NLK	IPI00008237	Kinobeads	CZ415	17	21	<5.00	<6.00
NTRK1	TRKA	IPI00025076	Kinobeads	CZ415	10	11	<5.00	<6.00
NUAK1	NuaK1	IPI00028566	Kinobeads	CZ415	4	4	<5.00	<6.00
OXSR1	OSR1	IPI00010080	Kinobeads	CZ415	14	15	<5.00	<6.00
PAK4	PAK4	IPI00014068	Kinobeads	CZ415	26	44	<5.00	<6.00
PAK6	PAK6	IPI00024584	Kinobeads	CZ415	2	2	<5.00	<6.00
PCTK1	PCTAIRE1	IPI00910421	Kinobeads	CZ415	13	14	<5.00	<6.00
PCTK2	PCTAIRE2	IPI00376955	Kinobeads	CZ415	13	16	<5.00	<6.00
PCTK3	PCTAIRE3	IPI00414292	Kinobeads	CZ415	4	4	<5.00	<6.00
PDGFRA	PDGFRa	IPI00027721	Kinobeads	CZ415	7	7	<5.00	<6.00
PDGFRB	PDGFRb	IPI00015902	Kinobeads	CZ415	13	13	<5.00	<6.00
PDIK1L	CLIK1L	IPI00166098	Kinobeads	CZ415	7	7	<5.00	<6.00
PDPK1	PDK1	IPI00002538	Kinobeads	CZ415	19	21	<5.00	<6.00
PHKG2	PHKg2	IPI00012891	Kinobeads	CZ415	6	6	<5.00	<6.00
PIK3C2B	PIK3C2b	IPI00292056	Kinobeads	CZ415	2	2	<5.00	<6.00
PIM1	PIM1	IPI00005014	Kinobeads	CZ415	13	17	<5.00	<6.00
PIM2	PIM2	IPI00332692	Kinobeads	CZ415	6	6	<5.00	<6.00
PIM3	PIM3	IPI00384276	Kinobeads	CZ415	6	6	<5.00	<6.00
PIP4K2A	PIP5K2A	IPI00009688	Kinobeads	CZ415	9	14	<5.00	<6.00
PIP4K2B	PIP5K2B	IPI00216470	Kinobeads	CZ415	12	16	<5.00	<6.00
PIP4K2C	PIP5K2C	IPI00152303	Kinobeads	CZ415	21	43	<5.00	<6.00
PIP5K3	PIP5K3	IPI00396145	Kinobeads	CZ415	58	63	<5.00	<6.00
PKMYT1	MYT1	IPI00909627	Kinobeads	CZ415	15	23	<5.00	<6.00
PKN1	PKN1	IPI00412672	Kinobeads	CZ415	5	5	<5.00	<6.00
PKN2	PKN2	IPI00002804	Kinobeads	CZ415	16	23	<5.00	<6.00
PKN3	PKN3	IPI00413780	Kinobeads	CZ415	13	14	<5.00	<6.00
PLK1	PLK1	IPI00021248	Kinobeads	CZ415	9	11	<5.00	<6.00
PLK4	PLK4	IPI00410344	Kinobeads	CZ415	12	13	<5.00	<6.00
PRKAA1	AMPKa1	IPI00410287	Kinobeads	CZ415	26	75	<5.00	<6.00
PRKAA2	AMPKa2	IPI00307755	Kinobeads	CZ415	21	42	<5.00	<6.00
PRKACA	PKACa	IPI00396630	Kinobeads	CZ415	3	3	<5.00	<6.00
PRKCA	PKCa	IPI00385449	Kinobeads	CZ415	14	19	<5.00	<6.00
PRKCB	PKCb	IPI00219628	Kinobeads	CZ415	12	14	<5.00	<6.00
PRKCD	PKCd	IPI00329236	Kinobeads	CZ415	11	11	<5.00	<6.00
PRKCI	PKCi	IPI00016639	Kinobeads	CZ415	3	3	<5.00	<6.00
PRKCQ	PKCt	IPI00029196	Kinobeads	CZ415	18	26	<5.00	<6.00
PRKCZ	PKCz	IPI00013749	Kinobeads	CZ415	2	2	<5.00	<6.00
PRKD1	PKD1	IPI00782950	Kinobeads	CZ415	13	17	<5.00	<6.00
PRKD2	PKD2	IPI00009334	Kinobeads	CZ415	25	37	<5.00	<6.00
PRKD3	PKD3	IPI00015538	Kinobeads	CZ415	18	21	<5.00	<6.00
PRKG1	PKG1	IPI00436355	Kinobeads	CZ415	32	46	<5.00	<6.00
PRKX	PRKX	IPI00020904	Kinobeads	CZ415	10	12	<5.00	<6.00
PTK2	FAK	IPI00413961	Kinobeads	CZ415	57	136	<5.00	<6.00
PTK2B	PYK2	IPI00029702	Kinobeads	CZ415	74	162	<5.00	<6.00
RIOK2	RIOK2	IPI00306406	Kinobeads	CZ415	28	50	<5.00	<6.00
RIPK2	RIPK2	IPI00021917	Kinobeads	CZ415	34	72	<5.00	<6.00
RIPK4	ANKRD3	IPI00025714	Kinobeads	CZ415	2	2	<5.00	<6.00
RP6-213H19 1	MST4	IPI00911046	Kinobeads	CZ415	3	3	<5.00	<6.00
RPS6KA1	RSK3	IPI00477982	Kinobeads	CZ415	32	87	<5.00	<6.00
RPS6KA3	RSK2	IPI00020898	Kinobeads	CZ415	28	68	<5.00	<6.00
RPS6KA4	MSK2	IPI00022536	Kinobeads	CZ415	26	28	<5.00	<6.00
RPS6KA5	MSK1	IPI00335101	Kinobeads	CZ415	20	24	<5.00	<6.00
RPS6KA6	RSK4	IPI00007123	Kinobeads	CZ415	2	2	<5.00	<6.00
RPS6KB1	p70S6K	IPI00216132	Kinobeads	CZ415	4	4	<5.00	<6.00
SGK1	SGK1	IPI00917765	Kinobeads	CZ415	2	2	<5.00	<6.00
SGK3	SGK3	IPI00655852	Kinobeads	CZ415	8	9	<5.00	<6.00
SIK1	SIK	IPI00025679	Kinobeads	CZ415	2	2	<5.00	<6.00
SIK2	QIK	IPI00465291	Kinobeads	CZ415	25	45	<5.00	<6.00
SLK	SLK	IPI00022827	Kinobeads	CZ415	60	100	<5.00	<6.00
SRC	SRC	IPI00328867	Kinobeads	CZ415	19	38	<5.00	<6.00
STK10	LOK	IPI00304742	Kinobeads	CZ415	49	79	<5.00	<6.00
STK11	LKB1	IPI00219072	Kinobeads	CZ415	4	5	<5.00	<6.00
STK16	MPSK1	IPI00915837	Kinobeads	CZ415	15	20	<5.00	<6.00
STK17A	DRAK1, SgK085	IPI00646659	Kinobeads	CZ415	11	11	<5.00	<6.00
STK17B	DRAK2	IPI00916930	Kinobeads	CZ415	9	15	<5.00	<6.00
STK3	MST2	IPI00411984	Kinobeads	CZ415	11	14	<5.00	<6.00
STK33	STK33	IPI00302351	Kinobeads	CZ415	26	37	<5.00	<6.00
STK35	CLIK1	IPI00291457	Kinobeads	CZ415	8	8	<5.00	<6.00
STK38	NDR1	IPI00027251	Kinobeads	CZ415	12	14	<5.00	<6.00
STK38L	NDR2	IPI00237011	Kinobeads	CZ415	6	6	<5.00	<6.00
STK39	STLK3	IPI00004363	Kinobeads	CZ415	7	8	<5.00	<6.00
STK4	MST1	IPI00011488	Kinobeads	CZ415	19	41	<5.00	<6.00
STRADA	STLK5	IPI00300700	Kinobeads	CZ415	5	6	<5.00	<6.00
SYK	SYK	IPI00018597	Kinobeads	CZ415	22	33	<5.00	<6.00
TAOK1	TAO1	IPI00002232	Kinobeads	CZ415	4	4	<5.00	<6.00
TAOK2	TAO2	IPI00006283	Kinobeads	CZ415	8	15	<5.00	<6.00
TAOK3	TAO3	IPI00410485	Kinobeads	CZ415	10	13	<5.00	<6.00
TBK1	TBK1	IPI00293613	Kinobeads	CZ415	46	116	<5.00	<6.00
TEC	TEC	IPI00000878	Kinobeads	CZ415	43	85	<5.00	<6.00
TEK	TIE2	IPI00412829	Kinobeads	CZ415	9	12	<5.00	<6.00
TESK1	TESK1	IPI00018182	Kinobeads	CZ415	5	5	<5.00	<6.00
TESK2	TESK2	IPI00102677	Kinobeads	CZ415	12	13	<5.00	<6.00
TGFBR1	TGFbR1	IPI00005733	Kinobeads	CZ415	20	44	<5.00	<6.00
TGFBR2	TGFbR2	IPI00164934	Kinobeads	CZ415	18	19	<5.00	<6.00
TNIK	ZC2/TNIK	IPI00514275	Kinobeads	CZ415	40	70	<5.00	<6.00
TNK1	TNK1	IPI00022633	Kinobeads	CZ415	26	35	<5.00	<6.00
TNK2	ACK	IPI00552750	Kinobeads	CZ415	23	28	<5.00	<6.00
TP53RK	PRPK	IPI00290305	Kinobeads	CZ415	6	8	<5.00	<6.00
TTK	TTK	IPI00151170	Kinobeads	CZ415	21	28	<5.00	<6.00
TYRO3	TYRO3	IPI00030887	Kinobeads	CZ415	4	4	<5.00	<6.00
ULK1	ULK1	IPI00289357	Kinobeads	CZ415	19	22	<5.00	<6.00
WEE1	Wee1, Wee1B	IPI00025830	Kinobeads	CZ415	32	51	<5.00	<6.00
WNK1	Wnk1	IPI00004472	Kinobeads	CZ415	2	2	<5.00	<6.00
YES1	YES	IPI00013981	Kinobeads	CZ415	13	38	<5.00	<6.00
ZAK	ZAK	IPI00329638	Kinobeads	CZ415	15	27	<5.00	<6.00
ATM	ATM	IPI00298306	Lipid Kinobeads	AZD8055	43	44	6.28	6.36
CSNK2A1	CK2a1	IPI00016613	Lipid Kinobeads	AZD8055	14	19	<5.00	<6.00
CSNK2A2	CK2a2	IPI00020602	Lipid Kinobeads	AZD8055	26	38	<5.00	<6.00
mTOR	FRAP	IPI00031410	Lipid Kinobeads	AZD8055	80	94	8.6	>8.61
PI4K2B	PIK4C2B	IPI00291068	Lipid Kinobeads	AZD8055	7	7	<5.00	<6.00
PI4KA	PIK4Ca	IPI00070943	Lipid Kinobeads	AZD8055	53	91	<5.00	<6.00
PI4KB	PIK4Cb	IPI00641770	Lipid Kinobeads	AZD8055	21	24	<5.00	<6.00
PIK3C2A	PIK3C2a	IPI00002580	Lipid Kinobeads	AZD8055	39	40	<5.00	<6.00
PIK3C2B	PIK3C2b	IPI00292056	Lipid Kinobeads	AZD8055	72	106	<5.00	<6.00
PIK3C3	PIK3C3	IPI00873758	Lipid Kinobeads	AZD8055	52	84	<5.00	<6.00
PIK3CA	PIK3Ca	IPI00031386	Lipid Kinobeads	AZD8055	57	93	6.77	7.17
PIK3CB	PIK3Cb	IPI00031388	Lipid Kinobeads	AZD8055	48	64	5.11	<6.00
PIK3CD	PIK3Cd	IPI00384817	Lipid Kinobeads	AZD8055	56	87	5.96	6.57
PIK3CG	PIK3Cg	IPI00292690	Lipid Kinobeads	AZD8055	51	67	<5.00	<6.00
PIK3R4	PIK3R4	IPI00024006	Lipid Kinobeads	AZD8055	58	84	<5.00	<6.00
PRKDC	DNAPK	IPI00296337	Lipid Kinobeads	AZD8055	277	502	6.09	6.18
RIOK2	RIOK2	IPI00306406	Lipid Kinobeads	AZD8055	9	11	<5.00	<6.00
ATM	ATM	IPI00298306	Lipid Kinobeads	CZ415	39	42	<5.00	<6.00
CSNK2A1	CK2a1	IPI00016613	Lipid Kinobeads	CZ415	10	11	<5.00	<6.00
CSNK2A2	CK2a2	IPI00020602	Lipid Kinobeads	CZ415	22	36	<5.00	<6.00
mTOR	FRAP	IPI00031410	Lipid Kinobeads	CZ415	84	109	8.07	8.2
PI4K2B	PIK4C2B	IPI00291068	Lipid Kinobeads	CZ415	2	2	<5.00	<6.00
PI4KA	PIK4Ca	IPI00070943	Lipid Kinobeads	CZ415	45	84	<5.00	<6.00
PI4KB	PIK4Cb	IPI00641770	Lipid Kinobeads	CZ415	21	24	<5.00	<6.00
PIK3C2A	PIK3C2a	IPI00002580	Lipid Kinobeads	CZ415	19	19	<5.00	<6.00
PIK3C2B	PIK3C2b	IPI00292056	Lipid Kinobeads	CZ415	62	78	<5.00	<6.00
PIK3C3	PIK3C3	IPI00873758	Lipid Kinobeads	CZ415	48	71	<5.00	<6.00
PIK3CA	PIK3Ca	IPI00031386	Lipid Kinobeads	CZ415	57	89	<5.00	<6.00
PIK3CB	PIK3Cb	IPI00031388	Lipid Kinobeads	CZ415	37	49	<5.00	<6.00
PIK3CD	PIK3Cd	IPI00384817	Lipid Kinobeads	CZ415	56	87	<5.00	<6.00
PIK3CG	PIK3Cg	IPI00292690	Lipid Kinobeads	CZ415	48	59	<5.00	<6.00
PIK3R4	PIK3R4	IPI00024006	Lipid Kinobeads	CZ415	58	84	<5.00	<6.00
PRKDC	DNAPK	IPI00296337	Lipid Kinobeads	CZ415	296	635	<5.00	<6.00
RIOK2	RIOK2	IPI00306406	Lipid Kinobeads	CZ415	2	2	<5.00	<6.00
